# Supplementary material for: Socioeconomic inequalities in access to maternal healthcare in South-Asian countries: A systematic review
Source: PLoS One. 2025 Jun 17;20(6):e0326130. doi: 10.1371/journal.pone.0326130 (PMC12173378; doi:10.1371/journal.pone.0326130)
Supplement: S2 File — (XLSX) [file pone.0326130.s002.xlsx]

## Sheet: Quantitative
				SCREENING QUESTIONS		QUANTITATIVE NON-RANDOMIZED STUDIES					Assessment	Assessment	Category
RefID	First author	Year	Citation	S1. Are there clear research questions?	S2. Do the collected data allow to address the research questions?	3.1. Are the participants representiative of the target population?	3.2. Are measurements appropriate regarding both the outcome and intervention (or exposure)?	3.3. Are there complete outcome data?	3.4. Are the confounders accounted for in the design and analysis?	3.5. During the study period, is the intervention administered (or exposure occurred) as intended?
651196109	Chalise B	2019	Correlates of continuum of maternal health services among Nepalese women: Evidence from Nepal Multiple Indicator Cluster Survey	yes	yes	yes	yes	yes	yes	yes	1		Good
651196118	Azimi MW	2019	Factors associated with antenatal care visits in Afghanistan: secondary analysis of Afghanistan Demographic and Health Survey 2015	yes	yes	yes	no	yes	yes	yes	0.8		Moderate
651196120	Khatiwada J	2020	Dimensions of women's empowerment on access to skilled delivery services in Nepal.	Yes	yes	yes	yes	yes	yes	yes	1		Good
651196127	Singh L	2019	Measuring quality of antenatal care: a secondary analysis of national survey data from India.	yes	yes	yes	yes	yes	yes	yes	1	Confounders taken into consideration or not?	Good
651196130	Bhowmik J	2019	Antenatal care and skilled birth attendance in Bangladesh are influenced by female education and family affordability: BDHS 2014.	yes	yes	yes	yes	yes	yes	yes	1		Good
651196136	Yaya S	2017	Factors associated with the utilization of institutional delivery services in Bangladesh.	yes	yes	yes	yes	yes	yes	yes	1		Good
651196163	Mumtaz S	2019	Current status and determinants of maternal healthcare utilization in Afghanistan: Analysis from Afghanistan Demographic and Health Survey 2015.	yes	yes	yes	yes	yes	yes	yes	1		Good
651196174	Dhakal S	2011	Skilled care at birth among rural women in Nepal: practice and challenges.	yes	yes	yes	yes	yes	yes	yes	1		Good
651196187	Chanda SK	2020	Factors associating different antenatal care contacts of women: A cross-sectional analysis of Bangladesh demographic and health survey 2014 data.	yes	yes	yes	yes	yes	yes	yes	1		Good
651196208	Zere E	2013	Equity in reproductive and maternal health services in Bangladesh	yes	yes	yes	yes	yes	can't tell	yes	0.8		Moderate
651196215	Pallikadavath S	2004	Antenatal care: provision and inequality in rural north India.	yes	yes	yes	yes	yes	yes	yes	1		Good
651196249	Singh A	2012	Socio-economic inequalities in the use of postnatal care in India.	yes	yes	yes	yes	yes	yes	yes	1		Good
651196262	Mistry R	2009	Women's autonomy and pregnancy care in rural India: a contextual analysis	yes	yes	yes	yes	yes	yes	yes	1		Good
651196276	Pulok MH	2016	Progress in the utilization of antenatal and delivery care services in Bangladesh: where does the equity gap lie?	yes	yes	yes	yes	yes	yes	yes	1	trend analysis	Good
651196279	Dhakal S	2007	Utilisation of postnatal care among rural women in Nepal	yes	yes	yes	can't tell	yes	can't tell	yes	0.6		Poor
651196280	Prakash R	2013	Urban poverty and utilization of maternal and child health care services in India.	yes	yes	yes	yes	yes	yes	yes	1		Good
651196281	Jain AK	2015	The constraints of distance and poverty on institutional deliveries in Pakistan: evidence from georeference-linked data	yes	yes	yes	yes	yes	yes	yes	1		Good
651196299	Kamal SM	2015	Inequality of the use of skilled birth assistance among rural women in Bangladesh: facts and factors	yes	yes	yes	yes	yes	yes	yes	1		Good
651196310	Bhatta DN	2015	Paternal Factors and Inequity Associated with Access to Maternal Health Care Service Utilization in Nepal: A Community Based Cross-Sectional Study	yes	yes	yes	yes	yes	yes	yes	1		Good
651196354	Khanal V	2014	Factors associated with the utilisation of postnatal care services among the mothers of Nepal: analysis of Nepal demographic and health survey 2011	yes	yes	yes	yes	yes	yes	yes	1		Good
651197389	Ghaffar A	2015	Factors associated with utilization of antenatal care services in Balochistan province of Pakistan: An analysis of the Multiple Indicator Cluster Survey (MICS) 2010	yes	yes	yes	yes	yes	can't tell	yes	0.8		Moderate
651199869	Dalal K	2012	Economic empowerment of women and utilization of maternal delivery care in bangladesh	yes	yes	yes	yes	yes	yes	yes	1		Good
651196245	Sahito A	2018	Inequities in Antenatal Care, and Individual and Environmental Determinants of Utilization at National and Sub-national Level in Pakistan: A Multilevel Analysis	yes	yes	yes	yes	yes	yes	yes	1		Good
651196129	Huda TM	2019	Individual and community level factors associated with health facility delivery: A cross sectional multilevel analysis in Bangladesh	yes	yes	yes	yes	yes	yes	yes	1		Good
651196188	Kc S	2016	Women's Autonomy and Skilled Attendance During Pregnancy and Delivery in Nepal	yes	yes	yes	yes	yes	yes	yes	1		Good
673620358	Sridharan, S	2017	Towards an understanding of the multilevel factors associated with maternal health care utilization in Uttar Pradesh, India	yes	yes	yes	yes	yes	yes	yes	1		Good
651196125	Krishnamoorthy Y	2020	Equity in coverage of maternal and newborn care in India: evidence from a nationally representative survey	yes	yes	yes	yes	yes	yes	yes	1		Good
651196131	Zuhair M	2017	Socioeconomic Determinants of the Utilization of Antenatal Care and Child Vaccination in India	yes	yes	yes	yes	yes	yes	yes	1		Good
651196171	Pulok MH	2018	Socioeconomic inequality in maternal healthcare: An analysis of regional variation in Bangladesh	yes	yes	yes	yes	yes	yes	yes	1		Good
651196179	Akseer N	2016	Coverage and inequalities in maternal and child health interventions in Afghanistan	yes	yes	yes	yes	yes	yes	yes	1		Good
651196283	Budhwani H	2015	Individual and Area Level Factors Associated with Prenatal, Delivery, and Postnatal Care in Pakistan	yes	yes	yes	yes	yes	yes	yes	1		Good
651196297	Awasthi A	2016	Disparity in maternal, newborn and child health services in high focus states in India: a district-level cross-sectional analysis	yes	yes	yes	yes	yes	yes	yes	1		Good
651196348	Joshi C	2014	Factors associated with the use and quality of antenatal care in Nepal: a population-based study using the demographic and health survey data	yes	yes	yes	yes	yes	yes	yes	1		Good
	Rahman MA	2021	Factors influencing place of delivery: Evidence from three south-Asian countries	yes	yes	yes	yes	yes	yes	yes	1		Good
	Yeo S	2022	Afghan women’s empowerment and antenatal care utilization: a population-based cross-sectional study	yes	yes	yes	yes	yes	yes	yes	1		Good
	Methun MIH	2022	Socioeconomic correlates of Adequate Maternal Care in Bangladesh: Analysis of the Bangladesh Demographic and Health Survey 2017-18	yes	yes	yes	yes	yes	yes	yes	1		Good
	Thapa B	2023	Determinants of institutional delivery service utilization in Nepal	yes	yes	yes	yes	yes	yes	yes	1		Good
	StanikzaiM.H	2023	Contents of antenatal care services in Afghanistan: findings from the national health survey 2018	yes	yes	yes	yes	yes	yes	yes	1		Good
	Thakkar N	2023	Factors associated with underutilization of antenatal care in India: Results from 2019–2021 National Family Health Survey	yes	yes	yes	yes	yes	yes	yes	1		Good
	Jannat Z	2023	Factors affecting practices of recently delivered women on maternal and neonatal health care in selected rural areas of Bangladesh	yes	yes	can't tell	yes	yes	yes	yes	0.8		Moderate
	Misu F	2023	Comparison of inequality in utilization of postnatal care services between Bangladesh and Pakistan: Evidence from the Demographic and Health Survey 2017-2018	yes	yes	yes	yes	yes	yes	yes	1		Good
	Misu F	2023	Comparison of inequality in utilization of maternal healthcare services between Bangladesh and Pakistan: evidence from the demographic health survey 2017-2018	yes	yes	yes	yes	yes	yes	yes	1		Good
	Methun MIH	2023	Inequalities in adequate maternal healthcare opportunities: evidence from Bangladesh Demographic and Health Survey 2017-2018	yes	yes	yes	yes	yes	yes	yes	1		Good

## Sheet: Qualitative
			SCREENING QUESTIONS		QUALITATIVE STUDIES					Assessment	Category
First author	Year	Citation	S1. Are there clear research questions?	S2. Do the collected data allow to address the research questions?	1.1. Is the qualitative approach appropriate to answer the research question?	1.2. Are the qualitative data collection methods adequate to address the research question?	1.3. Are the findings adequately derived from the data?	1.4. Is the interpretation of results sufficiently substantiated by data?	1.5. Is there coherence between qualitative data sources, collection, analysis and interpretation?
Vidler M	2016	Utilization of maternal health care services and their determinants in Karnataka State, India	yes	yes	yes	yes	yes	yes	yes	1	Good
Afsana K	2004	The tremendous cost of seeking hospital obstetric care in Bangladesh	yes	yes	yes	yes	can't tell	yes	no	0.6	Poor
Lama S	2014	Barriers in Utilization of Maternal Health Care Services: Perceptions of Rural Women in Eastern Nepal	yes	yes	yes	can't tell	yes	yes	no	0.6	Poor
Rahmani Z	2013	Antenatal and obstetric care in Afghanistan--a qualitative study among health care receivers and health care providers	yes	yes	yes	yes	yes	yes	yes	1	Good
Nisar YB	2016	Qualitative exploration of facilitating factors and barriers to use of antenatal care services by pregnant women in urban and rural settings in Pakistan	yes	yes	yes	yes	yes	yes	yes	1	Good
Milne L	2015	Staff perspectives of barriers to women accessing birthing services in Nepal: a qualitative study	yes	yes	yes	yes	yes	yes	yes	1	Good
Mumtaz Z	2014	Improving maternal health in Pakistan: toward a deeper understanding of the social determinants of poor women's access to maternal health services	yes	yes	yes	yes	yes	yes	yes	1	Good
Pitchforth E	2006	Getting women to hospital is not enough: a qualitative study of access to emergency obstetric care in Bangladesh	yes	yes	yes	yes	yes	yes	yes	1	Good
Mahapatro M	2015	Equity in utilization of health care services: Perspective of pregnant women in southern Odisha, India.	yes	yes	yes	yes	yes	yes	yes	1	Good
Memon Z	2015	Residual Barriers for Utilization of Maternal and Child Health Services: Community Perceptions From Rural Pakistan	yes	yes	yes	yes	yes	yes	yes	1	Good

## Sheet: Mixed Method
			SCREENING QUESTIONS		MIXED METHODS STUDIES					Assessment	Category
First author	Year	Citation	S1. Are there clear research questions?	S2. Do the collected data allow to address the research questions?	5.1. Is there an adequate rationale for using a mixed methods design to address the research question?	5.2. Are the different components of the study effectively integrated to answer the research question?	5.3. Are the outputs of the integration of qualitative and quantitative components adequately interpreted?	5.4. Are divergences and inconsistencies between quantitative and qualitative results adequately addressed?	5.5. Do the different components of the study adhere to the quality criteria of each tradition of the methods involved?
Higgins-Steele A	2018	Barriers associated with care-seeking for institutional delivery among rural women in three provinces in Afghanistan	yes	yes	yes	yes	no	yes	no	0.6	Poor
Ansari MS	2015	Access to comprehensive emergency obstetric and newborn care facilities in three rural districts of Sindh province, Pakistan	yes	yes	yes	yes	yes	yes	no	0.8	Moderate
