# Supplementary material for: Socioeconomic inequalities in access to maternal healthcare in South-Asian countries: A systematic review
Source: PLoS One. 2025 Jun 17;20(6):e0326130. doi: 10.1371/journal.pone.0326130 (PMC12173378; doi:10.1371/journal.pone.0326130)
Supplement: S1 Table — (XLSX) [file pone.0326130.s005.xlsx]

## Sheet: Sheet1
Serial No	Study Title	Authors	Journal	Inclusion Status	Reason for exclusion
1	Using vouchers to increase access to maternal healthcare in Bangladesh.	Rob U and Rahman M and Bellows B	International quarterly of community health education	No	Not topic of interest
2	Exploring opportunities to project a "responsible man" image: gatekeepers views of young men's sexual and reproductive health needs in Uttaranchal, India.	Khan ME and Mishra A and Morankar S	International quarterly of community health education	No	Not topic of interest
3	Inequalities in maternal health care utilization in rural Bangladesh.	Mahabub-Ul-Anwar M and Rob U and Talukder MN	International quarterly of community health education	No	Healthcare seeking behaviours
4	Why males in Bangladesh do not participate in reproductive health: lessons learned from focus group discussions.	Shahjahan M and Kabir M	International quarterly of community health education	No	Not topic of interest
5	Achieving the Cairo Conference (ICPD) goal for youth in Bangladesh.	Rahman L and Rob U and Bhuiya I and Khan ME and Islam MR	International quarterly of community health education	No	Not topic of interest
6	Haemostatic potency of sodium alginate/aloe vera/sericin composite scaffolds - preparation, characterisation, and evaluation.	Bhoopathy J and Vedakumari Sathyaraj W and Yesudhason BV and Rajendran S and Dharmalingam S and Seetharaman J and Muthu R and Murugesan R and Raghunandhakumar S and Anandasadagopan SK	Artificial cells, nanomedicine, and biotechnology	No	Not topic of interest
7	Prevalence of Substance Use and Sleep-Related Problems Among Driver Victims Involved in Road Traffic Accidents Presenting to a Tertiary Care Hospital in India.	Lalringzo E and Dhiman V and Gupta R and Sarkar B and Bhute AR and Naithani M and Basu A	Cureus	No	Not topic of interest
8	Health Equity and Perinatal Mental Health.	Miller ML and Dupree J and Monette MA and Lau EK and Peipert A	Current psychiatry reports	No	Wrong year
9	A global perspective: Access to mental health care for perinatal populations.	Wilson CA and Bublitz M and Chandra P and Hanley S and Honikman S and Kittel-Schneider S and RÃ¼ckl SCZ and Leahy-Warren P and Byatt N	Seminars in perinatology	No	Wrong year
10	Survival analysis of early intention of antenatal care among women in Bangladesh.	Hossain MI and Rahman T and Sadia TS and Saleheen AAS and Sarkar S and Khan M and Ohi TF and Haq I	Scientific reports	No	Not topic of interest
11	Utilizing maternal healthcare services: are female-headed households faring poorly?	Ghatak S and Dutta M	BMC pregnancy and childbirth	No	Wrong year
12	Socioeconomic and geographic inequalities in antenatal and postnatal care components in India, 2016-2021.	Chi H and Jung S and Subramanian SV and Kim R	Scientific reports	No	Not topic of interest
13	Social determinants of the mental health of pregnant women in Nepal: Stakeholder perspectives.	Sah LK and Hatzidimitriadou E and Wier J and Sah RK	PloS one	No	Not topic of interest
14	Individual and community-level determinants of quality antenatal care in six South Asian countries.	Methun MIH and Ahinkorah BO and Hassan MM and Okyere J and Habib MJ and Seidu AA and Hasan MK	Scientific reports	No	Wrong year
15	Women's healthcare autonomy and the utilization of maternal healthcare services in Afghanistan.	Khatir AG and Wang T and Ariyo T and Rahman N and Jiang Q	Public health	No	Wrong year
16	Socioeconomic inequalities in utilizing maternal health care in five South Asian countries: A decomposition analysis.	Rahman MA and Islam MA and Tohan MM and Muhibullah SM and Rahman MS and Howlader MH	PloS one	No	Wrong study type
17	Socioeconomic inequality and urban-rural disparity of antenatal care visits in Bangladesh: A trend and decomposition analysis.	Biswas B and Kumar N and Rahaman MM and Das S and Hoque MA	PloS one	No	Wrong year
18	Beyond the margins: antenatal health and healthcare behaviours among homeless women in Kolkata Municipal Corporation, India.	Rahaman M and Das KC	Journal of biosocial science	No	Not topic of interest
19	Health insurance, social safety net and maternal health service utilisation in Pakistan: a population based cross-sectional study.	Shah N and Zaheer S and Iram U	BMJ open	No	Not topic of interest
20	Exploring Cesarean Section Delivery Patterns in South India: A Bayesian Multilevel and Geospatial analysis of Population-Based Cross-Sectional Data.	Singh M and Singh A and Gupta J	BMC public health	No	Not topic of interest
21	Exploring the factors behind socioeconomic inequalities in Antenatal Care (ANC) utilization across five South Asian natiaons: A decomposition approach.	Mahamud Tohan M and Islam MA and Rahman MA	PloS one	No	Wrong year
22	A tale of two exemplars: the maternal and newborn mortality transitions of two state clusters in India.	Ram U and Ramesh BM and Blanchard AK and Scott K and Kumar P and Agrawal R and Washington R and Bhushan H	BMJ global health	No	Not topic of interest
23	Predictors of antenatal care services utilization by pregnant women in Afghanistan: Evidence from the Afghanistan Health Survey 2018.	Stanikzai MH and Tawfiq E and Suwanbamrung C and Wasiq AW and Wongrith P	PloS one	No	Wrong year
24	Accessibility and availability of maternal and reproductive health care services: ensuring health equity among rural women in Southern India.	Jeganathan G and Srinivasan SK and Ramasamy S and Govindharaj P	BMC primary care	No	Wrong year
25	Link between gender inequality and women's satisfaction with maternal healthcare services: a cross-sectional study in Khulna, Bangladesh.	Halim SFB and Akter O and Islam MK	BMJ open	No	Not topic of interest
26	Stagnation of maternal mortality decline in Bangladesh between 2010 and 2016 in spite of an increase in health services utilisation: Examining data from three large cross-sectional surveys.	Ahsan KZ and Angeles G and Curtis SL and Streatfield PK and Chakraborty N and Rahman M and Jamil K	Journal of global health	No	Inappropriate outcome measure
27	Trends and Inequities in Use of Abortion Services in Nepal: A Nepal Demographic and Health Survey Data Analysis 1996-2022 A.D.	Gautam M and Mehata S and Karki S and Ghimire J and Maharjan S and Dotel BR	Journal of Nepal Health Research Council	No	Not topic of interest
28	Caesarean section and associated factors in Nigeria: assessing inequalities between rural and urban areas-insights from the Nigeria Demographic and Health Survey 2018.	Adewuyi EO and Akosile W and Olutuase V and Philip AA and Olaleru R and Adewuyi MI and Auta A and Khanal V	BMC pregnancy and childbirth	No	Not topic of interest
29	Wealth and education-related inequalities in the utilisation of reproductive, maternal, newborn, and child health interventions within scheduled tribes in India: an analysis of Odisha and Jharkhand.	S R and Neethi Mohan V and Vaidyanathan G and Dash U and Muraleedharan VR	BMC public health	No	Wrong year
30	Population-level trends over a decade in geographical inequality for opportunity in access to maternal care services: a cross-sectional analysis from the National Family Health Surveys in India.	Dandona R and Majumder M and Kumar GA	BMJ open	No	Wrong year
31	Does women's decision-making autonomy matter in utilization of antenatal care services in India? An analysis from nationally representative survey.	Majumder K and Sarkar M and Mallick R and Mondal S and Chouhan P	PloS one	No	Wrong year
32	Decision-making process in seeking antenatal care: A cohort study in a poor urban and a typical rural area in Bangladesh.	Ahmed S and Islam TT and Huda FA and Alam A and Akter R and Rahman QS and Nahar Q and El Arifeen S and Chowdhury ME	Journal of global health	No	Wrong year
33	Determinants of wealth-related inequalities in full vaccination coverage among children in Nepal: a decomposition analysis of nationally representative household survey data.	Singh BK and Khatri RB	BMC public health	No	Not topic of interest
34	Investigating the role of women's education status and empowerment on accessing skilled birth attendance in Bangladesh: A structural equation modelling approach.	Bhowmik J and Apputhurai P and Williams J and Biswas RK	Midwifery	No	Wrong year
35	Assessing respectful maternity care in a fragile, conflict-affected context: Observations from a 2016 national assessment in Afghanistan.	Currie S and Natiq L and Anwari Z and Tappis H	Health care for women international	No	Inappropriate outcome measure
36	Trends in the quality of antenatal care in India: Patterns of change across 36 states and union territories, 1999-2021.	Lee HY and Kumar A and Jain A and Kim R and Subramanian SV	Journal of global health	No	Wrong year
37	Factors influencing pregnancy care and institutional delivery in rural Mali: a secondary baseline analysis of a cluster-randomised trial.	Ghosh R and Konipo AN and Treleaven E and Rozenshteyn S and Beckerman J and Whidden C and Johnson A and Kayentao K and Liu J	BMJ open	No	Not topic of interest
38	'That is because we are alone': A relational qualitative study of socio-spatial inequities in maternal and newborn health programme coverage in rural Uttar Pradesh, India.	Blanchard AK and Ansari S and Rajput R and Colbourn T and Houweling TAJ and Lorway R and Isac S and Prost A and Anthony J	Global public health	No	Maternal and childcare together
39	The nexus between maternal antenatal care attendance, newborn postnatal care and neonatal mortality in India: a matched case-control study.	Meitei WB and Singh A	BMC pregnancy and childbirth	No	Not topic of interest
40	The current situation of health equity in underserved areas of Afghanistan.	Salem MR and Hegazy N and Eldeeb S and Shaguy JA and Nassery RM and Khawari A and Tanoli J and Abouzeid A	Frontiers in public health	No	Wrong year
41	Evolving narratives on signal functions for monitoring maternal and newborn health services: A meta-narrative inspired review.	Moxon SG and B SS and Penn-Kekana L and Sharma S and Talbott J and Campbell OMR and Freedman L	Social science & medicine (1982)	No	Not topic of interest
42	Understanding period product use among young women in rural and urban India from a geospatial perspective.	Biswas S and Alam A and Islam N and Roy R and Satpati L	Scientific reports	No	Not topic of interest
43	Continuum of care in maternal and child health in Indonesia.	Rammohan A and Goli S and Chu H	Primary health care research & development	No	Not topic of interest
44	The five hundred rupee note.	Anirvan P	Indian journal of medical ethics	No	Not topic of interest
45	Poverty induced inequality in nutrition among children born during 2010-2021 in India.	Khan J and Mohanty SK	PloS one	No	Not topic of interest
46	Effective multi-sectoral approach for rapid reduction in maternal and neonatal mortality: the exceptional case of Bangladesh.	Tasnim Hossain A and Hazel EA and Rahman AE and Koon AD and Jue Wong H and MaÃ¯ga A and Akseer N and Tam Y and Walker N and Jiwani SS and Munos MK and El Arifeen S and Black R and Amouzou A	BMJ global health	No	Not topic of interest
47	Prelacteal feeding is not associated with infant size at 3 months in rural Bangladesh: a prospective cohort study.	Tong H and Thorne-Lyman A and Palmer AC and Shaikh S and Ali H and Gao Y and Pasqualino MM and Wu L and Alland K and Schulze K and West KP Jr and Hossain MI and Labrique AB	International breastfeeding journal	No	Not topic of interest
48	A global analysis of the determinants of maternal health and transitions in maternal mortality.	Souza JP and Day LT and Rezende-Gomes AC and Zhang J and Mori R and Baguiya A and Jayaratne K and Osoti A and Vogel JP and Campbell O and Mugerwa KY and Lumbiganon P and TunÃ§alp Ã– and Cresswell J and Say L and Moran AC and Oladapo OT	The Lancet. Global health	No	Wrong demography
49	Achieving Surgical, Obstetric, Trauma, and Anesthesia (SOTA) care for all in South Asia.	Zadey S and Rao S and Gondi I and Sheneman N and Patil C and Nayan A and Iyer H and Kumar AR and Prasad A and Finley GA and Prasad CRK and Chintamani and Sharma D and Ghosh D and Jesudian G and Fatima I and Pattisapu J and Ko JS and Bains L and Shah M and Alam MS and Hadigal N and Malhotra N and Wijesuriya N and Shukla P and Khan S and Pandya S and Khan T and Tenzin T and Hadiga VR and Peterson D	Frontiers in public health	No	Not topic of interest
50	Barriers and facilitators to perinatal care of women with disabilities in lower- and middle-income countries: a study protocol for scoping review of qualitative studies.	Asim M and Hameed W and Sohail MM and Saleem S and Hayward M and Turan JM	BMJ open	No	Not topic of interest
51	The link between intimate partner violence and spousal resource inequality in lower- and middle-income countries.	Liu C and Olamijuwon E	Social science & medicine (1982)	No	Not topic of interest
52	Socioeconomic inequalities of pregnancy termination among reproductive age women in Bangladesh: a decomposition analysis using demographic and health survey.	Hossain MA and Mujahidul Islam AM and Tohan MM and Rahman MA	BMC research notes	No	Maternal complication only
53	Using the theoretical domains framework to identify the sociocultural barriers and enablers to access and use of primary and maternal healthcare services by rural Bangladeshi women: a qualitative study.	Chanda SK and McHugh GA and Horne M	BMC health services research	No	Wrong year
54	Why does the number of antenatal care visits in Ethiopia remain low?: A Bayesian multilevel approach.	Atlaw D and Charkos TG and Kasim J and Chatu VK	PloS one	No	Not topic of interest
55	The ethics and practice of perinatal care at the limit of viability: FIGO recommendations.	Vidaeff AC and Capito L and Gupte S and Antsaklis A	International journal of gynaecology and obstetrics: the official organ of the International Federation of Gynaecology and Obstetrics	No	Not topic of interest
56	Social norms and maternal health information-seeking behavior among adolescent girls: A qualitative study in a slum of Bangladesh.	Haque MA and Ananna RS and Hasan N and Aktar MF and Zakaria AFM	PloS one	No	Not topic of interest
57	Decomposing social groups differential in stunting among children under five in India using nationally representative sample data.	Dolui M and Sarkar S	Scientific reports	No	Not topic of interest
58	Risk factors for antenatal anxiety: a cross-sectional study in field antenatal clinics in Sri Lanka.	Priyadarshanie MN and Waas DA and Goonewardena S and Balasuriya A and Senaratna CV and Fernando S	BMJ open	No	Not topic of interest
59	Global health systems strengthening: FIGO's strategic view on reducing maternal and newborn mortality worldwide.	Miranda J and Miller S and Alfieri N and Lalonde A and Ivan-Ortiz E and Hanson C and Steinholt M and Palshetkar N and Suharjono H and Gebhardt S and Dossou JP and Pascali-Bonaro D and Jacobsson B and Okong P	International journal of gynaecology and obstetrics: the official organ of the International Federation of Gynaecology and Obstetrics	No	Not topic of interest
60	Does rural transformation affect rural income inequality? Insights from cross-district panel data analysis in Bangladesh.	Al Abbasi AA and Saha S and Begum IA and Rola-Rubzen MF and McKenzie AM and Alam MJ	Heliyon	No	Not topic of interest
61	ABM Position Statement: Paid Maternity Leave-Importance to Society, Breastfeeding, and Sustainable Development.	Bettinelli ME and Smith JP and Haider R and Sulaiman Z and Stehel E and Young M and Bartick M	Breastfeeding medicine : the official journal of the Academy of Breastfeeding Medicine	No	Not topic of interest
62	Reproductive health service access and utilisation among migrant women in Dhaka's urban slums: a qualitative study.	Jahan I and Vuckovic M and Sara Kabir S and Rashid SF and Bouey J	Culture, health & sexuality	No	Wrong year
63	Who is Anaemic in India? Intersections of class, caste, and gender.	Das B and Adhikary M and Singha SR and Parmar D	Journal of biosocial science	No	Not topic of interest
64	Coverage and determinants of Intermittent Preventive Treatment in pregnancy (IPTp) in Cameroon, Guinea, Mali, and Nigeria.	Nishan MDNH and Akter K	PloS one	No	Not topic of interest
65	Fertility patterns in Pakistan: a comparative analysis of family planning trends across different geographic regions.	Khan NU and Asif N and Zehrh I and Mg G and Arshad S and Changez MIK	Rural and remote health	No	Not topic of interest
66	Probing the linkages between educational level and occupational choices of women working in urban informal sector of India.	Jit P and Singh S and Goel S and Gupta A	Work (Reading, Mass.)	No	Not topic of interest
67	Standards of care and determinants of women's satisfaction with delivery services in Nepal: a multi-perspective analysis using data from a health facility-based survey.	Tuladhar S and Delius M and Siebeck M and Oberhauser C and Paudel D and Rehfuess E	BMC pregnancy and childbirth	No	Not topic of interest
68	Perception of Climate Change Vulnerability and its Impact on Sexual and Reproductive Health and Rights in Khutiya and Banganga River Basins.	Poudel K and Karki S and Lamichhane K and Timilsina A and Dijkerman S and Ghimire J	Journal of Nepal Health Research Council	No	Not topic of interest
69	The impact of geopolitical risk on CO(2) emissions inequality: Evidence from 38 developed and developing economies.	Chen L and Gozgor G and Lau CKM and Mahalik MK and Rather KN and Soliman AM	Journal of environmental management	No	Not topic of interest
70	Socioeconomic inequalities in high-risk fertility behaviors over time in Ethiopia.	Asresie MB and Ekholuenetale M and Ahmed KY and Mistry SK and Chandio N and Agho K and Fekadu GA and Arora A	PloS one	No	Not topic of interest
71	The level of utilization and associated factors of WHO recommended antenatal care visits in South Asian countries.	Al-Zubayer MA and Shanto HH and Kundu S and Sarder MA and Ahammed B	Dialogues in health	No	Wrong year
72	Children's surgery and the emergency, critical, and operative care resolution: Immediate actions to eliminate disparities in surgery, anesthesia, and perioperative care for all children.	Stephens CQ and Butler MW and Samad L and Seyi-Olajide JO and Evans FM and Gathuya Z and McLeod E	Paediatric anaesthesia	No	Not topic of interest
73	Factors affecting postnatal care service utilization in Pyuthan district: A mixed method study.	Thapa TR and Agrawal Sagtani R and Mahotra A and Mishra RK and Sharma S and Paudel S	PloS one	No	Wrong year
74	Determinants of low birth weight and its effect on childhood health and nutritional outcomes in Bangladesh.	Islam MZ and Chowdhury MRK and Kader M and Billah B and Islam MS and Rashid M	Journal of health, population, and nutrition	No	Not topic of interest
75	Time use patterns and household adversities: A lens to understand the construction of gender privilege among children and adolescents in India.	Vikram K and Ganguly D and Goli S	Social science research	No	Not topic of interest
76	Validating the implementation of an indicator reporting policies and laws on free public maternal health-related services in the era of universal health coverage: A multi-country cross-sectional study.	Odikro MA and Kenu E and Adanu RM and Bandoh DAB and Berrueta M and Chakraborty S and Gausman J and Khan N and Langer A and Nigri C and Pingray V and Ramesh S and Saggurti N and VÃ¡zquez P and Williams CR and Jolivet RR	PloS one	No	Not topic of interest
77	Maternal and Neonatal Factors Associated with Neonatal Mortality: a Prospective Follow-up Study in Selected Hospitals of Nepal.	Yadav DK and Shukla GS and Gupta N and Shrestha N and Singh JK and Kaphle H and Yadav P and Yadav DK	Journal of Nepal Health Research Council	No	Not topic of interest
78	Yoga among Antenatal Women: A Cross-sectional Study at Rapti Provincial Hospital, Nepal.	Samjhana GC and Pokharel BR and Acharya S and Paudel BK and Kandel S	International journal of yoga	No	Not topic of interest
79	Socio-demographic factors affecting the first and second dose of measles vaccination status among under-five children: Perspectives from South Asian countries.	Mahazabin M and Tabassum N and Syfullah SMK and Majumder UK and Islam MA	Preventive medicine reports	No	Not topic of interest
80	Role of internet use, mobile phone, media exposure and domestic migration on reproductive health service use in Bangladeshi married adolescents and young women.	Pickard A and Islam MI and Ahmed MS and Martiniuk A	PLOS global public health	No	Not topic of interest
81	Pandemic lessons on essential healthcare services for the urban poor: a qualitative perspective of users and providers in Bangladesh.	Hasan AMR and Hasan MZ and Ahmed MW and Selim MA and Rabbani MG and Rasheed S and Reidpath DD and Mahmood SS	BMJ open	No	Not topic of interest
82	Making the health system work for over 25 million births annually: drivers of the notable decline in maternal and newborn mortality in India.	Bhushan H and Ram U and Scott K and Blanchard AK and Kumar P and Agarwal R and Washington R and Ramesh BM	BMJ global health	No	Not topic of interest
83	Variability in Reproductive Choices: A Comprehensive Analysis of Women's Working Status and Fertility Behavior in Pakistan.	Atif M and Ayub G and Zeb J and Farooq M and Ilyas M and Shafiq M and Shah SH	Inquiry : a journal of medical care organization, provision and financing	No	Not topic of interest
84	Inequality in Afghanistan in the use of prenatal healthcare services according to the sex of newborns.	Dost K and Nakamura K and Alemi S and Tashiro Y and Seino K and Hemat S	Journal of rural medicine : JRM	No	Wrong year
85	"I have to listen to them or they might harm me" and other narratives of why women endure obstetric violence in Bihar, India.	Mayra K and Matthews Z and Sandall J and Padmadas SS	Birth (Berkeley, Calif.)	No	Not topic of interest
86	Wealth-based disparities in the prevalence of short birth interval in India: insights from NFHS-5.	Singh A and Singh A and Chakrabarty M and Singh S and Tripathi P	Population health metrics	No	Not topic of interest
87	Measuring spatial inequalities in maternal and child mortalities in Pakistan: evidence from geographically weighted regression.	Muhammad FS and Shahabudin SM and Talib MBA	BMC public health	No	Not topic of interest
88	Exploring the attitudes and beliefs of women regarding the implementation of midwife-led care in India: A mixed methods study.	Sangy MT and Duaso MJ and Feeley C and Walker S	Women and birth : journal of the Australian College of Midwives	No	Not topic of interest
89	Uncovering the causes and socio-demographic constructs of stillbirths and neonatal deaths in an urban slum of Karachi.	Muhammad A and Rizvee MSH and Khan U and Khan H and Bachlany A and Baloch B and Shafiq Y	PloS one	No	Not topic of interest
90	Impact of Institutionalisation of Births on Health Policies and Birth Registration in India.	Verma S and Dwivedi LK and Kamal R	Annals of global health	No	Not topic of interest
91	Men's household water fetching in India: Gender inequity is associated with greater responsibility and related risks.	Brewis A and Choudhary N and Wutich A	American journal of human biology : the official journal of the Human Biology Council	No	Not topic of interest
92	Adolescent experiences during perinatal care in the COVID-19 pandemic: synthesis of qualitative studies.	Perroca Lipi MP and Dos Santos Borges M and Lovato IR and Lobo Soares LO and Vicentino LR and Ferreira-Filho AC and Santos GB and Vale DB and de Siqueira Guida JP	Public health	No	Not topic of interest
93	Obesity diagnoses in children and adolescents in Norway by immigrant background.	KjÃ¸llesdal MKR and Shah SMB and Labberton AS and Bergh IH and Qureshi S and SurÃ©n P	Scandinavian journal of public health	No	Not topic of interest
94	Factors influencing household and women's dietary diversity in migrant households in central Nepal.	Gartaula HN and Atreya K and Kattel K and Rahut DB	PloS one	No	Not topic of interest
95	Assessment of a Community-Based Nutrition Program for Women and Children in Nepal Using Demographic and Health Survey.	Joshi G and Ichihashi M and Binaya C	International journal of environmental research and public health	No	Not topic of interest
96	Knowledge on birth control pills among married rural Indian women.	B M and K SB and S A and G R and M M and M A and N SS	Bioinformation	No	Not topic of interest
97	A formative study of the sociocultural influences on dietary behaviours during pregnancy in rural Bangladesh.	Khaled N and Kalbarczyk A and Zavala E and Rahman A and de Boer M and Chakraborty B and Rahman H and Ali H and Haque R and Ayesha K and Siddiqua TJ and Afsana K and Christian P and Thorne-Lyman AL	Maternal & child nutrition	No	Not topic of interest
98	Minimum dietary diversity and associated determinants among children aged 6-23 months in Pakistan.	Kumar R and Mahmood T and Naeem N and Khan SA and Hanif M and Pongpanich S	Scientific reports	No	Not topic of interest
99	Risk factors of children's low birth weight and infant mortality in Bangladesh: Evidence from binary logistic regression and Cox PH models.	Islam MJ and Chowdhury MH and Rahman MM and Rahman Z	Health science reports	No	Not topic of interest
100	Utilization of family planning methods among currently married women in Pakistan: Insight from Pakistan Demographic and Health Survey 2017-2018.	Ali H and Ali A and Begum F	Health care for women international	No	Not topic of interest
101	Gaps in Migrants' Access to Contraceptive Services: A Survey of Nepalese Women and Men in Japan.	Tanaka M and Manandhar Shrestha R and Shah R and Bhandari D and Gyawali B	Healthcare (Basel, Switzerland)	No	Not topic of interest
102	Barriers to healthcare utilization among married women in Afghanistan: the role of asset ownership and women's autonomy.	Malik MA and Sinha R and Priya A and Rahman MHU	BMC public health	No	Only healthcare access components
103	Social determinants of respiratory health from birth: still of concern in the 21st century?	Bush A and Byrnes CA and Chan KC and Chang AB and Ferreira JC and Holden KA and Lovinsky-Desir S and Redding G and Singh V and Sinha IP and Zar HJ	European respiratory review : an official journal of the European Respiratory Society	No	Not topic of interest
104	Patterns of common illness and injury of readymade garment workers and a review of safety practices in Bangladesh.	Haque SE and Datta BK and Eunus HEMM and Akter R and Islam T and Ahmed S and Shahriar MH and Parvez F and Ahsan H and Yunus M	Work (Reading, Mass.)	No	Not topic of interest
105	Exploring lifestyles, work environment and health care experience of Nepalese returnee labour migrants diagnosed with kidney-related problems.	Regmi P and Aryal N and Bhattarai S and Sedhain A and K C RK and van Teijlingen E	PloS one	No	Not topic of interest
106	A Mixed Methods Exploration of Young Women's Agency and Mental Health during COVID-19 in Low-Income Communities in Mumbai, India.	Brault MA and Peskin MF and Jones AN and Saikia A and Bhutia RO and Cheruvu SS and Jagtap VM and Singh R and Nair P and Vedanthan R and Vermund SH and Maitra S	International journal of environmental research and public health	No	Not topic of interest
107	Falls from Trees in Coastal Karnataka: A Neglected Cause of Polytrauma in Lower-Middle-Income Countries of Similar Agroforestry.	Marc Sirur F and Hunain R and Kamath N and Chethana AS and Lath V and Naik K and Sastri P	Journal of agromedicine	No	Not topic of interest
108	Rural households' livelihood adaptation strategies in the face of changing climate: A case study from Pakistan.	Khan NA and Shah AA and Chowdhury A and Wang L and Alotaibi BA and Muzamil MR	Heliyon	No	Not topic of interest
109	Do community-level predictors have more impact than individual/family-level predictors on receiving the desired number of ANC services in Bangladesh?	Hossain MZ and Rahman MM and Rahman N and Uddin MS and Siegel M	Heliyon	No	Inappropriate study objective
110	A Critical Analysis of Safe Abortion Road Map in Nepal.	Ghimire J and Maharjan S and Kattel P and Dangol DS and Lal BK and Joshi N and Shrestha GP and Suwal A and Bhattarai O and Shahi S and Gautam M and Bhattarai N and Mehata S and Dotel BR and Karki S	Journal of Nepal Health Research Council	No	Not topic of interest
111	Factors associated with child and maternal dietary diversity in the urban areas of Bangladesh.	Haque S and Salman M and Hossain MS and Saha SM and Farquhar S and Hoque MN and Zaman N and Hira FTZ and Hasan MM	Food science & nutrition	No	Not topic of interest
112	Revisiting Factors Influencing Under-Five Mortality in India: The Application of a Generalised Additive Cox Proportional Hazards Model.	Khan MA and Das SK	International journal of environmental research and public health	No	Not topic of interest
113	There and back again: dynamics of temporary labor migration, insights from rural India.	Attah-Otu B and Sengupta A and McAleavy T	Frontiers in sociology	No	Not topic of interest
114	Healthcare provider's perspective on the implementation & adoption of digitalized antenatal care services in Bangladesh.	Tisha KI	Women & health	No	Not topic of interest
115	The gradient of social determinants of health and related inequalities and early childhood development: Analysis of two rounds of a cross-sectional survey.	Islam MM	Journal of paediatrics and child health	No	Not topic of interest
116	Striving towardÂ safe abortion services in Nepal: A review of barriers and facilitators.	Atreya A and Adhikari K and Nepal S and Bhusal M and Menezes RG and Shrestha DB and Shrestha D	Health science reports	No	Not topic of interest
117	Socio-economic factors associated with post-traumatic stress symptoms among adolescents and young people during the first wave of the COVID-19 pandemic.	Folayan MO and ZuÃ±iga RAA and Ellakany P and Yousaf MA and Osamika BE and Virtanen JI and Gaffar B and Lawal FB and Khalid Z and Aly NM and Lusher J and Nguyen AL	Scientific reports	No	Not topic of interest
118	Family-centered Health Education Intervention for Improving Iron-folic Acid Adherence and Anemia Reduction among Antenatal Mothers in Rural Jodhpur: A Quasi-experimental Study.	Singh G and Ranjitha R and Baskaran P and Goel AD and Gupta MK and Dileepan S and Choudhary Y and Rehana VR and Raghav PR	Indian journal of public health	No	Not topic of interest
119	Social reintegration of fistula survivors in North Central Nigeria: A case for rehabilitation.	Degge HM and Olorunsaiye CZ and Laurenson M and Hayter M and Behera D and Behera MR	Health care for women international	No	Not topic of interest
120	Management of iron deficiency anemia during pregnancy: a midwife-led continuity of care model.	Naz S and Shahid S and Noorani S and Fatima I and Jaffar A and Kashif M and Yazdani N and Khan U and Rizvi A and Nisar MI and Jehan F and Hoodbhoy Z	Frontiers in nutrition	No	Not topic of interest
121	Prevention and management of anaemia in pregnancy: Community perceptions and facility readiness in Ghana and Uganda.	Tancred T and Mubangizi V and Dei EN and Natukunda S and Abankwah DNY and Ellis P and Bates I and Natukunda B and Asamoah Akuoko L	PLOS global public health	No	Not topic of interest
122	Yoga-based lifestyle intervention for antenatal depression (YOGA-D): study protocol for a pilot randomized controlled trial.	Shidhaye R and Bangal V and Bhargav H and Thanage C and Gore S and Talole S and Shinde K and Palande S and Thete U and Shelke S and Gholap G and Nisal S and Gargade S and Tilekar S and Behere N and Game K and Murhar V and Kunkulol R and Telles S	Wellcome open research	No	Not topic of interest
123	Exploring minimum dietary diversity among cambodian children using four rounds of demographic and health survey.	Singh A and Rahut DB and Sonobe T	Scientific reports	No	Not topic of interest
124	Developing Systems of Emergency and Inpatient Neurologic Care in Resource-Limited Settings.	Shrestha GS and Nepal G and Prust ML	Seminars in neurology	No	Not topic of interest
125	Exploring comprehensive sexuality education experiences and barriers among students, teachers and principals in Nepal: a qualitative study.	Rivenes Lafontan S and Jones F and Lama N	Reproductive health	No	Not topic of interest
126	Factors influencing delivery-related complications and their consequences in hard-to-reach areas of Bangladesh.	Ahmed A and Akter E and Sayeed A and Rahman F and Hanson M and Saha N and Refat Uz Zaman Sajib M and Hossain L and Tanvir KM and Hossain AT and Rana R and Tahura Ether S and Ameen S and Jabeen S and Rumayan Hasan AM and El Arifeen S and Ehsanur Rahman A and Moshfiqur Rahman S	Sexual & reproductive healthcare : official journal of the Swedish Association of Midwives	No	Not topic of interest
127	Under-five child mortality and associated factors among tribal populations from a South Indian district.	Kusuma YS and Santoshkumar PS and Sudhanarao TM and Rambabu D and Babu BV	Biodemography and social biology	No	Not topic of interest
128	COVID-19 vaccination uptake in remote areas-Evidence from a panel survey in Bangladesh.	Rudolph L and Koubi V and Freihardt J	PloS one	No	Not topic of interest
129	Socioeconomic inequalities in adverse pregnancy outcomes in India: 2004-2019.	Joyce CM and Sharma D and Mukherji A and Nandi A	PLOS global public health	No	Maternal complication only
130	Barriers and facilitators for universal gestational diabetes Mellitus screening in a low resource setting: a cross-sectional study in Sri Lanka.	Godevithana J and Wijesinghe CJ	Scientific reports	No	Not topic of interest
131	Treatment gap and barriers to access mental healthcare among women with postpartum depression symptoms in Pakistan.	Sajjad A and Shah S and Abbas G and Aslam A and Randhawa F and Khurram H and Assiri A	PeerJ	No	Mental care
132	Hospital-based surveillance of children with cerebral palsy in Suriname: The Suriname cerebral palsy register.	Declerck MHP and Jahan I and Lissone NPA and Walhain F and Chin A Fat R and Fleurkens M and Muradin SHJ and Cruden R and Ortibus E and Badawi N and Khandaker G	Developmental medicine and child neurology	No	Not topic of interest
133	Poor coverage of quality-adjusted antenatal care services: a population-level assessment by visit and source of antenatal care services in Bihar state of India.	Dandona R and Kumar GA and Majumder M and Akbar M and Prasad Dora SS and Dandona L	The Lancet regional health. Southeast Asia	No	Not topic of interest
134	Assessing implementation outcomes for launching balanced energy protein supplementation: A formative study in rural Bangladesh.	Kalbarczyk A and de Boer M and Khaled N and Chakraborty B and Rahman A and Zavala E and Rahman H and Ali H and Haque R and Ayesha K and Siddiqua TJ and Afsana K and Christian P and Thorne-Lyman A	Maternal & child nutrition	No	Not topic of interest
135	Prevalence and determinants of fetal macrosomia in Bangladesh.	Islam MZ and Chowdhury MRK and Billah B and Rashid M and Kabir R and Hasan M and Kader M	Frontiers in pediatrics	No	Not topic of interest
136	Evaluating Maternal Health Services Within the Reproductive, Maternal, Newborn, Child Health and Adolescents (RMNCH+A) Framework Amidst the COVID-19 Pandemic in Rural India: A Comprehensive Mixed-Methods Analysis.	Mundra A and Jakasania A and Raut A and Misra S and Bahulekar PV and Gupta SS and Garg B	Cureus	No	Not topic of interest
137	Understanding trimester-specific miscarriage risk in Indian women: insights from the calendar data of National Family Health Survey (NFHS-5) 2019-21.	Das M and Patidar H and Singh M	BMC women's health	No	Not topic of interest
138	Socio-demographic and infrastructural variables influencing maternal risk concentration among ever-married women of reproductive age in rural West Bengal, India.	Ghosh A and Mistri B	The International journal of health planning and management	No	Not topic of interest
139	Exploring Maternal and Child Health Among Tribal Communities in India: A Life Course Perspective.	Madankar M and Kakade N and Basa L and Sabri B	Global journal of health science	No	Inappropriate outcome measure
140	Economic costs of perinatal depression and anxiety in a lower middle income country: Pakistan.	Bauer A and Knapp M and Alvi M and Chaudhry N and Gregoire A and Malik A and Sikander S and Tayyaba K and Waqas A and Husain N	Journal of affective disorders	No	Not topic of interest
141	Preferences for induction of labor methods in India: a qualitative study of views and experiences of women, clinicians, and researchers.	Hawker LA and Mundle S and Tripathy JP and Deshmukh P and Winikoff B and Weeks AD and Kingdon C and Lightly K	AJOG global reports	No	Not topic of interest
142	Impact of a virtual antenatal intervention for improved diet and iron intake in Kapilvastu district, Nepal - the VALID randomized controlled trial.	Saville NM and Bhattarai S and Giri S and Sapkota S and Morrison J and Thapaliya B and Bhattarai B and Yadav S and Arjyal A and Copas A and Haghparast-Bidgoli H and Harris-Fry H and Piya R and Baral SC and Hillman SL	Frontiers in nutrition	No	Not topic of interest
143	Global maternal mortality projections by urban/rural location and education level: a simulation-based analysis.	Ward ZJ and Atun R and King G and Dmello BS and Goldie SJ	EClinicalMedicine	No	Not topic of interest
144	Perceptions and attitudes of Rohingya community stakeholders to pregnancy termination services: a qualitative study in camps of Cox's Bazar, Bangladesh.	Rahman A and Strong J and Mondal PP and Maynard A and Haque T and Moore AM and Afsana K	Conflict and health	No	Not topic of interest
145	Acceptance of New Respiratory Syncytial Virus Vaccine among Pregnant Women in Nepal for Future Routine Immunization: A Descriptive Crosssectional Study.	Adhikari S and Chapagain RH and Maharjan J and Kunwar K and Pudasaini S and Singh P and Gautam A and Bhattarai T and Bhattarai S	JNMA; journal of the Nepal Medical Association	No	Not topic of interest
146	Risk Factors Associated With Low-Birth-Weight Babies in Tertiary Health Care Facilities in Lahore, Pakistan: A Case-Control Study.	Bajwa N and Siddiqui M and Awais M and Rasool A and Amin A and Khan M and Afzal S	Cureus	No	Not topic of interest
147	Factors influencing the implementation of integrated screening for HIV, syphilis, and hepatitis B for pregnant women in Nepal: A qualitative study.	Sabin L and Haghparast-Bidgoli H and Thapaliya B and Chand O and Bhattarai S and Arjyal A and Saville N	PLOS global public health	No	Not topic of interest
148	A Qualitative Insight into Pre-Departure Orientation Training for Aspiring Nepalese Migrant Workers.	Regmi P and Aryal N and van Teijlingen E and Kc RK and Gautam M and Maharjan S	Tropical medicine and infectious disease	No	Not topic of interest
149	Effectiveness of "SAFAL MATRUTV GATS" (Stunting alleviation by facilitation of antenatal-postnatal-interventions for low birth weight reduction) - A peer-led self-empowerment group at rural villages in Eastern Maharashtra: Protocol for a pragmatic cluster randomized controlled trial.	Pusdekar Y and Hajare S and Dani A and Saoji A	Journal of family medicine and primary care	No	Not topic of interest
150	Reimagining gendered community interventions: the case of family planning programs in rural Bangladesh.	Bhatia B and Hossain S and Ghosh U and Salignac F	Global health research and policy	No	Not topic of interest
151	Feasibility of clinical newborn metabolic screening in a high-volume maternity center in Nepal.	Khan JY and Subedi KU and Karmacharya SB and Paudel P and Manandhar DS and Hennessy Garza R and Dookeran KA and Manandhar SR	BMC global and public health	No	Not topic of interest
152	Leveraging telemedicine for enhanced maternal and perinatal care in rural Nepal: opportunities and challenges.	Adhikari P	Annals of medicine and surgery (2012)	No	Not topic of interest
153	An association of deficiencies in balanced dietary practices and inadequate iron and folic acid supplement's intake during pregnancy and increasing risk of pre-eclampsia or eclampsia among Indian women.	Das P and Das T and Das P and Roy T	PLOS global public health	No	Not topic of interest
154	Knowledge, Attitude, and Practices of Labor Analgesia Amongst Obstetric Residents: A Cross-Sectional Survey.	Vijapurkar S and Sandeep G and Kalbande JV and Merin Thomas S and Singha SK	Cureus	No	Not topic of interest
155	Factors Associated with Uptake of COVID-19 Vaccine Among Pregnant Women: Finding from a Tertiary Care Facility in Maharashtra.	Deshpande SS and Gadappa SN and Badgire SA and Aishwarya NP and Prasad A and Arora S	Journal of obstetrics and gynaecology of India	No	Not topic of interest
156	Spatial and temporal trends in food security during the COVID-19 pandemic in Asia Pacific countries: India, Indonesia, Myanmar, and Vietnam.	Kang Y and Prihartono I and Kim S and Kim S and Lee S and Spadoni R and McCormack J and Wetzler E	Nutrition research and practice	No	Not topic of interest
157	Regional Variation in the Prevalence of Undernutrition and its Correlates Among Under Five-Year Children in North India.	Meshram II and Kodavanti MR and Krishna KS and Laxmaiah A	Indian journal of community medicine : official publication of Indian Association of Preventive & Social Medicine	No	Not topic of interest
158	Access to and Utilization of Maternal and Child Healthcare Services During COVID-19 Pandemic in Rural Bangladesh.	Rahman MM and Siddique MKB and Rahman MA and Islam MR and Ur Rahim MM	International journal of MCH and AIDS	No	Inappropriate outcome measure
159	Contraceptive use, unmet need and its determinants among tribal married reproductive women: A community based observational study in a district of West Bengal.	Basu G and Chakraborty U and Halder I	Journal of family medicine and primary care	No	Not topic of interest
160	Predictors of Uptake of Rotavirus Vaccination Amongst Disadvantaged Communities in Pakistan.	Huda M and Ali T and Hasnani FB and Sayani S and Zaidi S	Global pediatric health	No	Not topic of interest
161	The Thematic Analysis of Barriers to Immediate Post-Partum Long-Acting Reversible Contraception.	Iqbal M and Wasim T and AlQahtani SA and Alghamdi AA and Ahmad A and Abbas AH and Bushra N and Thattarauthodiyil U and Easwaran V and Afzal M and Goruntla N and Ghaboura N and Mantargi MJS	Healthcare (Basel, Switzerland)	No	Not topic of interest
162	Markets, incentives, and health promotion can improve family planning and maternal health practices: a quasi-experimental evaluation of a tech-enabled social franchising and social marketing platform in India.	Patil SR and Gopalakrishnan L and Sai VS and Matikanya R and Rajpal P	BMC public health	No	Not topic of interest
163	Postpartum Depression and Its Determinants: A Cross-Sectional Study.	Kumari P and Basu S	Cureus	No	Not topic of interest
164	Family and facility care variables attributing to postnatal depression among women in two tribal-dominated districts of Odisha: Log model analysis to suggest intervention.	Kar S and Samantaray PC and Patnaik L and Mishra A and Lakshmi P	Journal of family medicine and primary care	No	Not topic of interest
165	Drivers of Anemia Reduction among Women of Reproductive Age in Senegal: A Country Case Study.	Ndiaye NF and Owais A and Diop H and Lee C and Merritt CE and GonzÃ¡lez-FernÃ¡ndez D and Diouf A and Dossou NI and Rattan P and Bhutta ZA	The American journal of clinical nutrition	No	Not topic of interest
166	The Association between Water, Sanitation, Hygiene, and Child Underweight in Punjab, Pakistan: An Application of Population Attributable Fraction.	Nadeem M and Anwar M and Adil S and Syed W and Al-Rawi MBA and Iqbal A	Journal of multidisciplinary healthcare	No	Not topic of interest
167	Sex Reassignment Surgery, Marriage, and Reproductive Rights of Intersex and Transgender People in Sunni Islam.	Muhsin SM and Yahya F and Parachottil R and Shaikh S and Chin AHB	Archives of sexual behavior	No	Not topic of interest
168	Acceptability and operational feasibility of community health worker-led home phototherapy treatment for neonatal hyperbilirubinemia in rural Bangladesh.	Jahan F and Parvez SM and Rahman M and Billah SM and Yeasmin F and Jahir T and Hasan R and Darmstadt GL and Arifeen SE and Hoque MM and Shahidullah M and Islam MS and Ashrafee S and Foote EM	BMC pediatrics	No	Not topic of interest
169	Quantifying the Cost of Shigella Diarrhea in the Enterics for Global Health (EFGH) Shigella Surveillance Study.	Morozoff C and Ahmed N and Chinkhumba J and Islam MT and Jallow AF and Ogwel B and Zegarra Paredes LF and Sanogo D and Atlas HE and Badji H and Bar-Zeev N and Conteh B and GÃ¼imack Fajardo M and Feutz E and Haidara FC and Karim M and Mamby Keita A and Keita Y and Khanam F and Kosek MN and Kotloff KL and Maguire R and Mbutuka IS and Ndalama M and Ochieng JB and Okello C and Omore R and Perez Garci…	Open forum infectious diseases	No	Not topic of interest
170	Burden and causes of anemia in Vietnam: insights from the global burden of disease data.	Behera DK and Rahut DB and Tripathy S and Negi S	BMC public health	No	Not topic of interest
171	Trends in Twin Births and Survival in Bangladesh: An Analysis of Half a Century of Evidence.	Hossain KZ and Hasan I	Twin research and human genetics : the official journal of the International Society for Twin Studies	No	Not topic of interest
172	Can the Emergency Medical Service (EMS) System Help in Improving the Healthcare Access - Evidence from Maharashtra EMS.	Jena BN and Shelke D and Saunik S	Indian journal of community medicine : official publication of Indian Association of Preventive & Social Medicine	No	Not topic of interest
173	Future directions for emergency medical services development in low- and middle-income countries.	Delaney PG and Moussally J and Wachira BW	Surgery	No	Not topic of interest
174	Academic Neurosurgery in Nigeria- Past, Present, and Future: A Review.	Anand A and Ajayi AO and Ansari A and Mustapha MJ and Verma A and Adinoyi SA and Uthman U and Usman A and Mofatteh M and Khatib MN and Zahiruddin QS and Gaidhane S and Sharma RK and Rustagi S and Satapathy P and Ajibade AA and Oluwamayowa O and Obanife HO and Ahmad KI and Ogunleye OO	World neurosurgery	No	Not topic of interest
175	Peer counseling for perinatal depression in low- and middle-income countries: A scoping review.	Cuncannon A and Seitz K and Brar AS and Dosani A	Global mental health (Cambridge, England)	No	Not topic of interest
176	Going the extra mile: Developing an interactive mobile application for maternal and infant care for tribal birth attendants.	Dwivedi R and Goel AD and Vyas V and Sharma PP and Bhardwaj P and Dixit SG and Singh P and Singh K and Mohan K and Kalra S	Journal of family medicine and primary care	No	Not topic of interest
177	Exploring barriers to access to care following the 2021 socio-political changes in Afghanistan: a qualitative study.	Lamberti-Castronuovo A and Valente M and Bocchini F and Trentin M and Paschetto M and Bahdori GA and Khadem JA and Nadeem MS and Patmal MH and Alizai MT and Miccio R and Ragazzoni L	Conflict and health	No	Not topic of interest
178	How did the COVID-19 pandemic affect antibiotic consumption within humanitarian emergencies? Results from five humanitarian contexts.	Yavuz T and Clezy K and Skender K and Goldberg J and ValliÃ¨res F	Infection prevention in practice	No	Not topic of interest
179	Challenges and Opportunities in Developing a Comprehensive, Rural, Trauma-Care Program: Experiences from Nepal.	Kharel R and Pathak M and Lubetkin D and Acharya B	Rhode Island medical journal (2013)	No	Not topic of interest
180	Surgery and the first 8000 days of life: a review.	Seyi-Olajide J and Ali A and Powell WF Jr and Samad L and Banu T and Abdelhafeez H and Maswime S and Abbas A and Ademuyiwa A and Ameh EA and Abib S and Aziz T and Bickler S and Bundy D and Chowdhury TK and Echeto MA and Evans F and Gathuya Z and Gray R and Hodges S and Jamison D and Klazura G and Lakhoo K and Martin B and Meara J and Nabukenya M and Newton M and Ozgediz D and Rai E and Philipo GS…	International health	No	Not topic of interest
181	Family concerns and relationship problems in anxious pregnant women and their associations with postnatal functional disability in Pakistan.	Park S and Leon C and Zaidi A and Malik A and Rahman A and Surkan PJ	Journal of psychosomatic research	No	Not topic of interest
182	Assessing the prevalence and predictors of anemia among pregnant women in India: findings from the India National Family Health Survey 2019-2021.	Kuppusamy P and Prusty RK and Khan SA	Current medical research and opinion	No	Maternal complication only
183	Study on awareness and management based health action using video intervention (SAMBHAV) for postpartum depression among mothers attending immunisation clinic in a tertiary medical college hospital: Study protocol.	K L and Ganjekar S and K S M and H S V and Philip M and G S and Rajaram D and Acharya S and Vaiphei K and A R S	PloS one	No	Not topic of interest
184	Diagnostic accuracy of foot length measurement for identification of preterm newborn in rural Sindh, Pakistan.	Tikmani SS and Brown N and Inayat A and MÃ¥rtensson A and Saleem S and MÃ¥rtensson T	BMJ paediatrics open	No	Not topic of interest
185	Revising Destiny - Surgical Care in Birth Defects.	Banu T	Journal of pediatric surgery	No	Not topic of interest
186	The role of social support in the decision to migrate for childbirth: qualitative evidence from India.	Patil R and Narang A and El Ayadi AM and Tonde K and Murro R and Khadilkar S and Agarwal D and Juvekar S and Diamond-Smith NG	Research square	No	Not topic of interest
187	Prevalence and risk factors of postpartum depression in sub-Himalayan region.	Priya T and Kaushal S and Dogra P and Dogra V	Medical journal, Armed Forces India	No	Not topic of interest
188	"Do good and talk about it": informal representation and migrant-led civil society organizations' mediation between low-wage labor migrants and state institutions in the GCC countries.	Burmeister-Rudolph M	Comparative migration studies	No	Not topic of interest
189	RESEARCH ARTICLE: Adolescent abortions in the Covid-19 landscape: Exposing the legal Achilles' heel.	Jain D and Rastogi A	Indian journal of medical ethics	No	Not topic of interest
190	Transitions to crop residue burning have multiple antecedents in Eastern India.	Urban Cordeiro E and Samaddar A and Munshi S and Ajay A and Rossiter DG and Sohane RK and Malik R and Craufurd P and Pingali P and McDonald AJ	Agronomy for sustainable development	No	Not topic of interest
191	Mobilising Communities Prior to Healthcare Interventions: Reflections on the Role of Public Health Midwives Working With Vulnerable Communities of Sri Lanka.	Udayanga S and De Zoysa LS and Bellanthudawa A	Community health equity research & policy	No	Not topic of interest
192	Integrated domestic violence and reproductive health interventions in India: a systematic review.	Sabri B and Mani SS and Kaduluri VPS	Reproductive health	No	Not topic of interest
193	Moringa-based homestead to achieve Sustainable Development Goals: A case study from Jaintiapur of Sylhet, Bangladesh.	Talucder MSA and Ruba UB and Prova SJ and Robi MAS	Heliyon	No	Not topic of interest
194	Maternal and Child Health Training of Traditional Birth Attendants and Pregnancy Outcomes: A Systematic Review and Meta-analysis.	Dwivedi R and Shamim MA and Dwivedi P and Banerjee AR and Goel AD and Vyas V and Singh P and Dixit SG and Mohan K and Singh K	Journal of epidemiology and global health	No	Not topic of interest
195	Prevalence and long-term change in alcohol consumption: results from a population-based cohort in Southern India.	Gowri SM and Belavendra A and Vasan SK and Keerthi S and Andreasson S	International journal of mental health systems	No	Not topic of interest
196	SWOT analysis of Janani Suraksha Yojana among women of Western Uttar Pradesh, India.	Mattas S and Pant B and Sharma S and Dobhal P	Journal of family medicine and primary care	No	Not topic of interest
197	Folklore use of medicinal plants for the treatment of gynecological diseases in Pakistan-a review.	Khadim S and Malik K and Kazmi A and Sultana T and Ali A and Mehmood K and Hassan RU and Bashir MN and Ali MM	Heliyon	No	Not topic of interest
198	Pregnancy intentions and outcomes among young married women in Nepal.	Lansdale AJ and Puri MC and Diamond-Smith N	AJOG global reports	No	Not topic of interest
199	Policy change to improve access to safe abortion care in federal Nepal.	Lal BK and Pandav RS and Hyder MKA and Kalyanwala S and Loi UR and Rajbhandari SV and Singh A and Kansal A	International journal of gynaecology and obstetrics: the official organ of the International Federation of Gynaecology and Obstetrics	No	Not topic of interest
200	Knowledge, fear and acceptance rate of spinal anesthesia among pregnant women scheduled for cesarean section: a cross-sectional study from a tertiary care hospital in Karachi.	Shahid N and Rashid AM	BMC anesthesiology	No	Not topic of interest
201	Exploring landscape of measles vaccination coverage: A step towards measles elimination goal in India.	Dhalaria P and Kumar P and Verma A and Priyadarshini P and Kumar Singh A and Tripathi B and Taneja G	Vaccine	No	Not topic of interest
202	Feasibility and acceptability of a community health worker administered behavioral activation intervention for postpartum depression: a single arm pilot study from India.	Szajna A and Tekkalaki B and Nandagaon V and Udapi G and Sogalad M and Dandagi S and Kole U and Patil S and Raddi S and Short V and Kelly PJ	Frontiers in psychiatry	No	Not topic of interest
203	Malnutrition: From Mother to Child.	Petri WA and Hendrick J and Haque R	The American journal of tropical medicine and hygiene	No	Not topic of interest
204	Effect of social and behavioral change interventions on minimum dietary diversity among pregnant women and associated socio-economic inequality in Rajasthan, India.	Sharma A and Chanda S and Porwal A and Wadhwa N and Santhanam D and Ranjan R and Shah H and Adyanthaya S and Meena R	BMC nutrition	No	Not topic of interest
205	Access to health and rights of children in street situations and working children: a scoping review.	JÃ¶rgensen E and Napier-Raman S and Macleod S and Seth R and Goodman M and Howard N and EinarsdÃ³ttir J and Banerjee M and Raman S	BMJ paediatrics open	No	Not topic of interest
206	Navigating the shift in Bangladeshi host community's perceptions towards the Rohingya refugees: a declining sympathy.	Kamruzzaman P and Siddiqi B and Ahmed K	Frontiers in sociology	No	Not topic of interest
207	Investigation of Factors Related to Stillbirth.	Torkashvand Moradabadi M and Ardian N and Mazloomy-Mahmoodabad SS and Farajkhoda T and Yoshani N and Afshani SA and Paliwal D	Inquiry : a journal of medical care organization, provision and financing	No	Not topic of interest
208	Knowledge, practices,Â and barriers to access of emergency contraceptive pills in married women and men:Â a multicenter clinic-based cross-sectional study from Karachi, Pakistan.	Abdullah M and Ahmed S and Malick AA and Ihsan MT and Shah M and Yaseen A and Zubair F and Iqbal S and Mufarrih SM and Tariq TB and Zahid M and Ahmed W and Shamsi U	BMC public health	No	Not topic of interest
209	SELF-REPORTED MULTI-MORBIDITY WITH TUBERCULOSIS: DATA FROM THE KHYBER PAKHTUNKHWA INTEGRATED POPULATION HEALTH SURVEY (KPIPHS) IN PAKISTAN.	Afaq S and Khattak FA and Hussain S and Fazid S and Rahim A and Haroon MZ and Siddiqi K	Journal of Ayub Medical College, Abbottabad : JAMC	No	Not topic of interest
210	Towards women's digital health equity: A qualitative inquiry into attitude and adoption of reproductive mHealth services in Bangladesh.	Jonayed M and Rumi MH	PLOS digital health	No	Not topic of interest
211	Global Insights on Prehospital Stroke Care: A Comprehensive Review of Challenges and Solutions in Low- and Middle-Income Countries.	Wiyarta E and Fisher M and Kurniawan M and Hidayat R and Geraldi IP and Khan QA and Widyadharma IPE and Badshah A and Pandian JD	Journal of clinical medicine	No	Not topic of interest
212	BCLA CLEAR Presbyopia: Epidemiology and impact.	Markoulli M and Fricke TR and Arvind A and Frick KD and Hart KM and Joshi MR and Kandel H and Filipe Macedo A and Makrynioti D and Retallic N and Garcia-Porta N and Shrestha G and Wolffsohn JS	Contact lens & anterior eye : the journal of the British Contact Lens Association	No	Not topic of interest
213	Vayu bubble continuous positive airway pressure is a promising solution with favorable treatment outcomes for respiratory distress syndrome in newborns: a qualitative study in Bangladesh.	Banik G and Halim MA and Md Abdullah AS and Oishee I and Boyce C and Dey SK and Mannan MA and Moni SC and Shabuj MKH and Jahan I and Chowdhury RM and Afroze S and Wall S and Shahidullah M	Frontiers in pediatrics	No	Not topic of interest
214	Decoding India's Child Malnutrition Puzzle: A Multivariable Analysis Using a Composite Index.	Shah G and Siddiqa M and Shankar P and Karibayeva I and Zubair A and Shah B	Children (Basel, Switzerland)	No	Not topic of interest
215	Global reductions in manual agricultural work capacity due to climate change.	Nelson GC and Vanos J and Havenith G and Jay O and Ebi KL and Hijmans RJ	Global change biology	No	Not topic of interest
216	Strengthening Recruitment and Retention: Mitigation Strategies in Two Longitudinal Studies of Pregnant Women in Pakistan.	Yim IS and Ali NA and Dosani A and Lalani S and Babar N and Nausheen S and Premji SS	Maternal and child health journal	No	Not topic of interest
217	A prospective blinded diagnostic accuracy study to assess the accuracy of fetal weight estimation at term by clinical method using Leopold's maneuvers and ultrasonography in predicting the actual birth weight.	Gifty D and Cherian NE and Raj SLA and Yenuberi HG and Rathore S and Mathews JE	Journal of family medicine and primary care	No	Not topic of interest
218	Are institutional deliveries equitable in the southern states of India? A benefit incidence analysis.	Sharma SK and Nambiar D	International journal for equity in health	No	Inappropriate exposure
219	Enhancing mental health literacy and care through community-driven solutions in rural Bangladesh.	Afreen R and Surya SL and Jara T and Islam I and Parvin R and Ferdousuzzaman SM and Salah Uddin M and Ahmed N	Frontiers in global women's health	No	Not topic of interest
220	"I can't make it safe, so I don't do it": Exploring obstetricians' views on barriers and enablers to promoting vaginal birth after caesarean section in Bangladesh.	Hairon A and Halim A and Abdullah ASM and Atina SAK and Kana T	PLOS global public health	No	Not topic of interest
221	Global, regional, and national burden of preterm birth, 1990-2021: a systematic analysis from the global burden of disease study 2021.	Liang X and Lyu Y and Li J and Li Y and Chi C	EClinicalMedicine	No	Not topic of interest
222	Acceptability of Prenatal Screening Tests Among Expectant Mothers in India: Insights and Implications for Public Health.	Arumugam S and Kalluri SS and Sharmila V and Subbiah NK and Mocherla A and Kulkarni J and Ghoshal JA	Cureus	No	Not topic of interest
223	Measles resurgence in Armenia: unmasking health system vulnerabilities and crafting comprehensive eradication strategies - a review.	George MS and Khan HR and Khadka S and Dey RC and Khadka S and SÃ¡nchez-Velazco DF and Manandhar S and Kumar H and Ahmed S	Annals of medicine and surgery (2012)	No	Not topic of interest
224	Adjuvant therapy for brain tumors in LMICs: A systematic review of barriers and possible solutions.	Shakir M and Irshad HA and Khowaja AH and Tahir I and Shariq SF and Rae AI and Hamzah R and Gupta S and Park KB and Enam SA	Clinical neurology and neurosurgery	No	Not topic of interest
225	Measuring availability of and facility readiness to deliver comprehensive abortion care: experiences and lessons learnt from integrating abortion into WHO's health facility assessments.	Johnston HB and Footman K and Ali MM and Aly EA and Asmani C and Asrat SG and Atweam DK and Awais S and Ayiasi RM and Boamah MO and Chooye O and Doe R and Droti B and Elamin H and Fofie C and Gholbzouri K and Hadush A and Hemachandra N and Hien Y and Kasolo FC and Kipruto H and Lainez YB and Natseri N and Onyiah PA and Orach CG and Ouangare A and Ouedraogo L and Sentumbwe-Mugisa O and Sheffel A a…	BMJ global health	No	Not topic of interest
226	Role of Women's Empowerment in Improving the Nutritional Status of Children Under Five Years of Age: An Insight From the National Family Health Survey-5.	Singh G and Jha A	Cureus	No	Not topic of interest
227	Reducing maternal mortality in low- and middle-income countries: the Nepalese approach of helicopter retrieval.	Sharma BB and Pennell C and Sharma B and Smith R	American journal of obstetrics and gynecology	No	Not topic of interest
228	Men's involvement in family planning programs: an exploratory study from Karachi, Pakistan.	Ahmed JM and Abrejo FG and Gul X and Saleem S	Reproductive health	No	Not topic of interest
229	Aetiology and use of antibiotics in pregnancy-related infections: results of the WHO Global Maternal Sepsis Study (GLOSS), 1-week inception cohort.	Ribeiro-do-Valle CC and Bonet M and Brizuela V and Abalos E and Baguiya A and Bellissimo-Rodrigues F and Budianu M and Puscasiu L and Knight M and Lissauer D and Dunlop C and Jacob ST and Shakoor S and Gadama L and Assarag B and Souza JP and Cecatti JG	Annals of clinical microbiology and antimicrobials	No	Not topic of interest
230	Exploring risky health behaviors and vulnerability to sexually transmitted diseases among transnational undocumented labor migrants from Bangladesh: a qualitative study.	Sohel MS and Sifullah MK and Hossain B and Sarker MFH and Zaman NT and Obaidullah M	BMC public health	No	Not topic of interest
231	COVID-19 vaccine preferences for pregnant and lactating women in Bangladesh and Kenya: a qualitative study.	Schue JL and Fesshaye B and Miller E and Singh P and Limaye RJ	Frontiers in public health	No	Not topic of interest
232	Unveiling Barriers to the Modern Contraceptive Uptake in the Urban Slums of Karachi: Perceptions, Attitude, and Accessibility.	Thompson AM and Thompson JM and Sharif H and Seemi T and Sharif S	Cureus	No	Not topic of interest
233	Prevalence of unintended pregnancy and associated factors among pregnant women with disabilities in Ethiopia: from the social model of disability perspective.	Anshebo AA and Larebo YM and Behera S and Gopalan N	Frontiers in global women's health	No	Not topic of interest
234	Understanding the Awareness of Prenatal Genetic Screening Tests Among Pregnant Women in India: A Cross-Sectional Study.	Arumugam S and Kalluri SS and Sharmila V and Mocherla A and Subbiah NK and Kulkarni JP and Ghoshal JA	Cureus	No	Not topic of interest
235	Assessing women's empowerment, participation, and engagement in aquaculture in Bangladesh.	Njogu L and Adam R and Farnworth CR	Aquaculture international : journal of the European Aquaculture Society	No	Not topic of interest
236	Stillbirths Associated with Particle Pollution are Disproportionally Contributed by Sand Dust: Findings from 52 Low- and Middle-Income Countries.	Li P and Wu J and Tong M and Wang R and Tang M and Guan T and Zheng M and Zhu T and Xue T	Environmental science & technology	No	Not topic of interest
237	Clinicodemographic Profile and Clinical Outcome of Children Presenting to Telemedicine Center at Institute of National Importance of India: A Prospective Observational Study.	Yankappa N and Kumar A and Prasad A and Tiwari L and Kumar P	International journal of telemedicine and applications	No	Not topic of interest
238	Leveraging Medico-Legal Interventions as a Last Resort to Save the Lives of High-Risk Mothers and Children: Case Studies From Rural Haryana, India.	Chandra A	Cureus	No	Not topic of interest
239	Perspectives of stakeholders on the implementation of a dietary and exercise intervention for postpartum mothers with a history of gestational diabetes mellitus (GDM): a community-based qualitative study.	Sundarapperuma TD and Hettiarachchi P and Wasalathanthri S and Wijesinghe CJ	Scientific reports	No	Not topic of interest
240	Use of mHealth in promoting maternal and child health in "BIMARU" states of India "A health system strengthening strategy": Systematic literature review.	Singh K and Walters MR	PLOS digital health	No	Not topic of interest
241	Nexus between information and communication technologies and life expectancies of low-income countries: Does technological advancement increase their life span?	Wang W and Khelfaoui I and Ahmed D and Xie Y and Hafeez M and Meskher H	SSM - population health	No	Not topic of interest
242	Piloting a psychosocial intervention for perinatal depression, the Thinking Healthy Programme-Peer delivered (THPP), in a primary care setting in Lilongwe District, Malawi.	Ng'oma M and Atif N and Meltzer-Brody S and Chirwa E and Stewart RC	PLOS global public health	No	Not topic of interest
243	Association between domestic violence and unintended, terminated pregnancy and complications during pregnancy among Indian women: Findings from nationally representative survey.	Ramasubramani P and Krishnamoorthy Y and Ganesh K and Kathiresan L and Kadir V	Heliyon	No	Not topic of interest
244	Responding to heat-related health risks: the urgency of an equipoise between emergency and equity.	Dasgupta P and Dayal V and Dasgupta R and Ebi KL and Heaviside C and Joe W and Kolli RK and Mehra MK and Mishra A and Raghav P	The Lancet. Planetary health	No	Not topic of interest
245	Determinants of Conception and Adverse Pregnancy Outcomes in Women with Endometriosis: A Longitudinal Study.	Munshi H and Khan T and Khan S and DasMahapatra P and Balakrishnan S and Nirmala C and Das V and Kulkarni K and John BM and Majumdar A and Sowmini CV and Srivastava A and Khade K and Gajbhiye RK	Reproductive sciences (Thousand Oaks, Calif.)	No	Not topic of interest
246	Governance Challenges to the Neurosurgical Care of Brain Tumors in Low- and Middle-Income Countries: A Systematic Review.	Shakir M and Shariq SF and Irshad HA and Khowaja AH and Tahir I and Rae AI and Hamzah R and Gupta S and Park KB and Enam SA	World neurosurgery	No	Not topic of interest
247	Ethics of Managing an Adolescent Living with Disability.	Lewin ML and Galagali PM and Hendricks MR and Ravindran GD and Lewin S	Indian pediatrics	No	Not topic of interest
248	Feasibility and acceptability of a life skills and reproductive health empowerment interventionfor young newly married women in Rajasthan, India: A pre-post convergent mixed methods pilot study.	Gopalakrishnan L and Patil S and Das D and Paul A and Sharma P and Kachhwaha A and Choudhary U and Diamond-Smith N	Research square	No	Not topic of interest
249	Teleradiology and technology innovations in radiology: statusÂ in India and its role in increasing access to primary health care.	Chandramohan A and Krothapalli V and Augustin A and Kandagaddala M and Thomas HM and Sudarsanam TD and Jagirdar A and Govil S and Kalyanpur A	The Lancet regional health. Southeast Asia	No	Not topic of interest
250	Examining the impact of socioeconomic and demographic factors on women's health: A survey-based study of menstrual hygiene, pregnancy, and postpregnancy care in the Gonds Tribe of Sonbhadra, Uttar Pradesh.	Singh S and Sharma P and Singh RR and Tripathi SK and Yadav PK	Journal of family medicine and primary care	No	Wrong population
251	Beyond yield: Unveiling farmer perceptions and needs regarding weed management in Bangladesh.	Islam MM and Rahman MM and Sarker SS and Islam MN and Bhuiyan FH and Khanam MS and Alam I	Frontiers in bioengineering and biotechnology	No	Not topic of interest
252	Burden of Infertility, Its Risk Factors, Perceptions and Challenges Faced by Women of Peri-urban Community from Ahmedabad City: Mixed Method Study.	Sharma R and Bakshi H and Patel P and Patel B and Gajjar S and Dave R and Bapat N and Mehta R and Mehta L and Chaudhary P	Indian journal of community medicine : official publication of Indian Association of Preventive & Social Medicine	No	Not topic of interest
253	Mobile health (mHealth) interventions for health promotion during the perinatal period in India: a scoping review.	Small Z and Thompson SE and Sharma A and Majumdar S and Thout SR and Praveen D and Hirst JE	Frontiers in global women's health	No	Not topic of interest
254	The Importance of Neurosurgical Intervention and Surgical Timing for Management of Pediatric Patients with Myelomeningoceles in Bangladesh.	Mukherjee SK and Papadakis JE and Arman DM and Islam J and Azim M and Rahman A and Ekramullah SM and Suchanda HS and Farooque A and Warf BC and Mazumdar M	World neurosurgery	No	Not topic of interest
255	Client-reported quality of facility-managed medication abortion compared with pharmacy-sourced self-managed abortion in Bangladesh.	Jacobson LE and Baum SE and Pearson E and Chowdhury R and Chakraborty NM and Goodman JM and Gerdts C and Darney BG	BMJ sexual & reproductive health	No	Not topic of interest
256	The impact of antibiotic resistance on the rampant spread of infectious diseases in Pakistan: Insights from a narrative review.	Mirha HT and Ali SH and Aamar H and Sadiq M and Tharwani ZH and Habib Z and Malikzai A	Health science reports	No	Not topic of interest
257	Non-Medical Determinants of Access and Quality of Maternal Health Services in India-Protocol for a Scoping Review.	Kuruba YP and Sinha AP and Singh A and Pradhan P and Radhika AG	Journal of obstetrics and gynaecology of India	No	Not topic of interest
258	Healthcare access for pregnant women in a rural developing country context: Formal and informal institutional challenges.	Emile R and Krisjanous J and Banga M and Kadirov D	Health marketing quarterly	No	Only healthcare access components
259	Understanding Challenges Women Face in Flood-Affected Areas to Access Sexual and Reproductive Health Services: A Rapid Assessment from a Disaster-Torn Pakistan.	Ashraf M and Shahzad S and Sequeria P and Bashir A and Azmat SK	BioMed research international	No	Not topic of interest
260	Use of contraceptives, empowerment and agency of adolescent girls and young women: a systematic review and meta-analysis.	Lassi ZS and Rahim KA and Stavropoulos AM and Ryan LM and Tyagi J and Adewale B and Kurji J and Bhaumik S and Meherali S and Ali M	BMJ sexual & reproductive health	No	Not topic of interest
261	Perspective of the World Rehabilitation Alliance: Global Strategies to Strengthen Spinal Cord Injury Rehabilitation Services in Health Systems.	O'Connell C and Armstrong J and De la Cerna-Luna R and Ganvir S and Arnillas Brigneti P	Healthcare (Basel, Switzerland)	No	Not topic of interest
262	Oral health status and behaviour among Kanikkaran tribes of Mundandhurai Hills in Tirunelveli district, Tamil Nadu.	P RM and Balasubramaniam A and Arumugham Indiran M and M K	Journal of oral biology and craniofacial research	No	Not topic of interest
263	Barriers and Enablers of Postnatal Care by Accredited Social Health Activist (ASHA) Workers: A Community-Based Qualitative Study From Tribal Gujarat.	Gadhavi K and Pandit N and Pankaj N	Cureus	No	Wrong population
264	Patterns of Nicotine Use Among Women in the Rural Population of Kolar: A Cross-Sectional Study.	Mashru SJ and Matti M and Sneha R	Cureus	No	Not topic of interest
265	Depression among currently married ever pregnant adolescents in Uttar Pradesh and Bihar: Evidence from understanding the lives of adolescents and young adults (UDAYA) survey, India.	Patel P and Bhattacharyya K and Singh M and Jha RP and Dhamnetiya D and Shri N	Indian journal of psychiatry	No	Not topic of interest
266	​Improving perinatal bereavement support in low-income settings: a mixed-methods study in Kenya and Uganda	Mills TA and Danna VA and Ayebare E and Bedwell C and Davis LB and Lovell K and Mukwhana R and Nabisere A and Okello M and Omoni G and Sutton CJ and Taxiarchi VP and Wakasiaka S and Lavender T		No	Not topic of interest
267	Improving access to utilize the healthcare services facilitated by ASHAs, ANMs and medical officers of PHC among scheduled tribe pregnant women: An interventional study.	Ade AD and Guthi VR and Kondagunta N and Kumar DSS and Deekala R and Vallepalli C and Prathyusha TVD	Journal of family medicine and primary care	No	Wrong population
268	Understanding the role of household hygiene practices and foodborne disease risks in child stunting: a UKRI GCRF Action Against Stunting Hub protocol paper.	Dominguez-Salas P and Waddington HS and Grace D and Bosire C and Moodley A and Kulkarni B and Dasi T and Banjara SK and Kumar RN and Fahmida U and Htet MK and Sudibya ARP and Faye B and Tine RC and Heffernan C and Saxena D and Dreibelbis R and HÃ¤sler B	BMJ paediatrics open	No	Not topic of interest
269	Cross-sectional study of determinants of undernutrition among children aged 6-36 months in Kabul, Afghanistan.	Rezaee MT and Zakki SA and Haq IU and Rahimi N and Fayaz M	BMJ open	No	Not topic of interest
270	Acceptance, Adherence, and Side Effects of Depot Medroxyprogesterone Acetate: A Prospective Observational Study.	Rajaraman R and Vaithilingan S and Selvavinayagam TS	Cureus	No	Not topic of interest
271	Effective weed control through post-emergence herbicides to enhance blackgram (Vigna mungo L.) productivity in South India.	Marimuthu S and Gunasekaran M and Parimaladevi R and Subrahmaniyan K and Byrareddy VM and Mushtaq S and Dhanalakshmi A	Scientific reports	No	Not topic of interest
272	Effect of maternal vaccination on infant morbidity in Bangladesh.	Zhao S and Zhang J and Zhang C and Steinhoff MC and Zhang Y and Zhang B	BMC public health	No	Not topic of interest
273	Effects of teenage pregnancies on the health, nutrition, and development of first-born children: A community-based comparative study in a rural district at Bhopal.	Swami D and Rao PVP	Journal of family medicine and primary care	No	Not topic of interest
274	A study protocol for integrating outpatient services at the primary health care level as part of the universal health coverage benefit package within the national health insurance program of Pakistan through private health facilities.	Azmat SK and Thom EM and Arshad M and Hamza HB and Aabroo A and Balal A and Awan MA and Rifaq F and Hemachandra N and Qudsia U	Frontiers in public health	No	Not topic of interest
275	Evaluation of Emergency Contraceptive Pill Use with Health Management Information Systems Data in Pakistan.	Farid S and Mohammed K and Bietsch K and Emmart P	Studies in family planning	No	Not topic of interest
276	Perceived Barriers to Pursuing a Career in Neurosurgery in Nigeria: A Cross-Sectional Survey of Nigerian Medical Students and Unspecialized Physicians.	Odonkor MN and Dada OE and Rincon-Torroella J and Pahwa B and Balogun JA and Ukachukwu AK and Fuller AT and Huang J and Groves M and Badejo OA and Abu-Bonsrah N	World neurosurgery	No	Not topic of interest
277	Assessment of maternal knowledge on neonatal danger signs.	N B M and S M and K R and R R and Surendran S and J M and N S	Bioinformation	No	Not topic of interest
278	Medical doctor's perception of artificial intelligence during the COVID-19 era: A mixed methods study.	Dongre AS and More SD and Wilson V and Singh RJ	Journal of family medicine and primary care	No	Not topic of interest
279	Complexities of implementing Maternal and Perinatal Death Surveillance and Response in crisis-affected contexts: a comparative case study.	Mary M and Tappis H and Scudder E and Creanga AA	Conflict and health	No	Not topic of interest
280	Oral Glucose Tolerance Test for Universal screening for Gestational Diabetes Mellitus.	Shrestha A and Shakya R and Shrestha R and Karki S and Das S and Shrestha P and Rai A and Thapa S and Shrestha A and Karmacharya B	Journal of Nepal Health Research Council	No	Not topic of interest
281	Evaluating the Effectiveness of Educational Interventions in Family Planning for Men in Developing Countries: A Systematic Review.	Tazoe H and Tomozawa R and Sato M and Anzai S and Hosokawa R	JMA journal	No	Not topic of interest
282	Self-Medication Practice and Associated Factors Among Pregnant Women Residing in Kattankulathur Block of Chengalpattu District in Tamil Nadu, India: A Cross-Sectional Study.	Muthalvan E and P K and M L and Vv A	Cureus	No	Not topic of interest
283	Domestic violence against women in rural areas of Saharanpur: A population-based study on prevalence and risk factors.	Rao CH and Jain B and Sachan D and Devjibhai CM	Journal of family medicine and primary care	No	Not topic of interest
284	Impact of online expert interview-based research training on medical trainees' knowledge and confidence: a mixed-methods design.	Cevik AA and Abu-Zidan FM	International journal of emergency medicine	No	Not topic of interest
285	'We did everything by phone': a qualitative study of mothers' experience of smartphone-aided screening of cerebral palsy in Kathmandu, Nepal.	Kukka AJ and Bhattarai P and Sundelin HEK and Gurung R and Brown NJW and Litorp H and Axelin A and Kc A	BMC pediatrics	No	Not topic of interest
286	MEDICOLEGAL IMPORTANCE OF ORGANOPHOSPHORUS POISONING IN YOUNG ADULTS.	Shazia S and Jadoon OK and Zeb M and Abbasi S and Khan MA and Rashid HU and Alam A and Haroon M and Iram A	Journal of Ayub Medical College, Abbottabad : JAMC	No	Not topic of interest
287	Stringent sustainability regulations for global supply chains are supported across middle-income democracies.	Smith EK and Kolcava D and Bernauer T	Nature communications	No	Not topic of interest
288	Introduction of a formative assessment tool in a post-graduate training program in India: a mixed methods evaluation.	Douglass K and Ahluwalia T and McKiernan B and Patel H and Powell N and Keller J and Toy S	International journal of emergency medicine	No	Not topic of interest
289	Epidemiologic correlates of malnutrition among under-three children in the rural community of Northern India.	Sharma P and Singh SP and Chaudhary A and Satija M and Goyal M and Singh P and Kohli A and Kashyap A and Singla M and Gupta A and Bhagat A and Prasad P	Journal of family medicine and primary care	No	Not topic of interest
290	Identifying the zero-dose and under-immunized children in Bangladesh: Approaches and experiences.	Jannat Z and Das H and Ali MW and Alam N and Chowdhury MEEK and Sarker BK and Rahman MM and Mahmood SS and Rahman MM and Morgan C and Oliveras E and Correa GC and Reynolds HW and Wahed T and Uddin MJ	PloS one	No	Not topic of interest
291	Factors Associated with Exclusive Use of Hygienic Methods during Menstruation among Adolescent Girls (15-19Â Years) in Urban India: Evidence from NFHS-5.	Roy D and Kasemi N and Halder M and Majumder M	Heliyon	No	Not topic of interest
292	Climate hazards and psychological health among coastal communities in the Asia-Pacific region: a systematic review of quantitative and qualitative evidence.	Kabir S and Newnham EA and Dewan A and Kok KQX and Hamamura T	Health psychology review	No	Not topic of interest
293	The effectiveness of digital health versus standard care on exclusive breastfeeding duration among postpartum mothers in LMIC: Systematic review and meta-analysis.	Thepha T and Carr G and Marais D and Kuasri J and Klangphaow K and Tangpukdee J	Digital health	No	Not topic of interest
294	Splenic artery aneurysm and infarction during pregnancy from infective endocarditis.	Bhukya D and Naik P and Ramachandran M and Raja K and Munuswamy H and Ganesh RN and Pillai AA and Maurya DK and Keepanasseril A	BMJ case reports	No	Not topic of interest
295	Perception of women on safety and efficacy of contraceptives: A comparative study.	Bhat A and Jain M and Manjunath GN	Journal of family medicine and primary care	No	Not topic of interest
296	Reduction in Average Length-of-Stay in Emergency Department of a Low-Income Country's Cancer Hospital.	Shakoor Q and Hafeez H and Saleem A and Khanzada ZS and Safir H and Ajmal Z and Sajjad K	Journal of cancer & allied specialties	No	Not topic of interest
297	Etiology, Diagnosis and Management of Persistent Pulmonary Hypertension of the Newborn in Resource-limited Settings.	Bandiya P and Madappa R and Joshi AR	Clinics in perinatology	No	Not topic of interest
298	Overcoming Stigma: The Human Side of Monkeypox Virus.	Umar TP and Jain N and Sayad R and Tandarto K and Jain S and Reinis A	Advances in experimental medicine and biology	No	Not topic of interest
299	"Financially Palliative": The Need to Address a Perplexing Financial Conundrum in Emergency and Critical Care.	Bhat R and Ramaswami A	Indian journal of critical care medicine : peer-reviewed, official publication of Indian Society of Critical Care Medicine	No	Not topic of interest
300	Leveraging Data from a Provincial Electronic Immunization Registry to Analyze Immunization Coverage, Timeliness, and Defaulters Among 8.8 Million Children from the 2018 to 2023 Birth Cohorts in Sindh Province, Pakistan.	Miraj F and Iftikhar S and Siddique M and Dharma VK and Shah MT and Siddiqi DA and Chandir S	Vaccines	No	Not topic of interest
301	A systematic review of mental health of women in fragile and humanitarian settings of the Eastern Mediterranean Region.	Rabbani F and Zahidie A and Siddiqui A and Shah S and Merali Z and Saeed K and Afifi M	Eastern Mediterranean health journal = La revue de sante de la Mediterranee orientale = al-Majallah al-sihhiyah li-sharq al-mutawassit	No	Not topic of interest
302	Perception of human rights in health care: A cross-sectional study among tribal young adults of Puruliya, West Bengal.	Khatoon S and Johnson A and Bhattacharya P and Mukherjee N and John D and Jayanna K	Journal of family medicine and primary care	No	Not topic of interest
303	Effectiveness of a technical support program with women's self-help groups in catalyzing health and nutrition behaviors in Bihar-a multicomponent analysis.	Mondal S and Bisht I and Akhauri S and Chaudhuri I and Pradhan N and Kumari S and Akhouri SS and Jha RK and Singh MK and Das S and Purty A and Mukherjee A and Mahapatra T	Frontiers in public health	No	Not topic of interest
304	Health policies and guidelines to promote, protect and support early childhood development: A narrative review.	Garghate R and Choudhari S	Journal of family medicine and primary care	No	Not topic of interest
305	Prediction and feature selection of low birth weight using machine learning algorithms.	Reza TB and Salma N	Journal of health, population, and nutrition	No	Not topic of interest
306	Early Detection of Oral Potentially Malignant Disorders: A Review on Prospective Screening Methods with Regard to Global Challenges.	Haj-Hosseini N and Lindblad J and HassÃ©us B and Kumar VV and Subramaniam N and Hirsch JM	Journal of maxillofacial and oral surgery	No	Not topic of interest
307	Mpox Outbreak in Previously Non-Endemic Countries: A Review on Impact on Asia.	Wickramasinghe M and Weerasekera M and Perera N	Clinical pathology (Thousand Oaks, Ventura County, Calif.)	No	Not topic of interest
308	Access to affordable daycare and women's mental health in Rajasthan, India: Evidence from a cluster-randomised social intervention.	Nandi A and Agarwal P and Chandrashekar A and Maloney S and Richardson R and Thakur L and Harper S	Journal of global health	No	Not topic of interest
309	Prevalence of oral rehydration solution use and its determinants in the treatment of diarrhea among under-five children in sub-Saharan Africa.	Adedokun ST and Yaya S	PloS one	No	Not topic of interest
310	Assessing risk factors for malnutrition among women in Bangladesh and forecasting malnutrition using machine learning approaches.	Turjo EA and Rahman MH	BMC nutrition	No	Not topic of interest
311	Innovative blood transfusion strategies to address global blood deserts: a consensus statement from the Blood Delivery via Emerging Strategies for Emergency Remote Transfusion (Blood DESERT) Coalition.	Raykar NP and Raguveer V and Abdella YE and Ali-Awadh A and Arora H and Asamoah-Akuoko L and Barnes LS and Cap AP and Chowdhury A and Cooper Z and Delaney M and DelSignore M and Inam S and Ismavel VA and Jensen K and Kumar N and Lokoel G and Mammen JJ and Nathani P and Nisingizwe MP and Puyana JC and Riviello R and Roy N and Salim A and Tayou-Tagny C and Virk S and Wangamati CW	The Lancet. Global health	No	Not topic of interest
312	A randomized controlled trial comparing two antenatal care regimes in the management of mild to moderate gestational diabetes in a low-middle income country.	Reddy TA and Nirupama S and Raj A and Tirkey RS and Yenuberi H and Mahasampath G and Rathore S and Mathew JE	Journal of family medicine and primary care	No	Not topic of interest
313	"Little by little, I started feeling I am unable to handle my child alone" - Lived experiences of mothers with postpartum depression and anxiety.	Sridhar H and Kishore MT and Chandra PS	Indian journal of psychiatry	No	Not topic of interest
314	Bridging Hospital Resource Variability: Adapting the Escape Room to Integrate Procedure Teaching for Emergency Medicine Trainees in India.	DeJohn J and Ahluwalia T and Madhok M and Gidwani S and Douglass K and Owens S	Journal of education & teaching in emergency medicine	No	Not topic of interest
315	Value chain interventions for improving women's economic empowerment: A mixed-methods systematic review and meta-analysis: A systematic review.	Malhotra SK and Mantri S and Gupta N and Bhandari R and Armah RN and Alhassan H and Young S and White H and Puskur R and Waddington HS and Masset E	Campbell systematic reviews	No	Not topic of interest
316	Data management plan and REDCap mobile data capture for a multi-country Household Air Pollution Intervention Network (HAPIN) trial.	Jabbarzadeh S and Jaacks LM and Lovvorn A and Chen Y and Wang J and Elon L and Nizam A and Aravindalochanan V and Ntivuguruzwa JD and Willams KN and Ramirez A and Johnson MA and Pillarisetti A and Gurusamy T and Rosa G and Diaz-Artiga A and Romero JC and Balakrishnan K and Checkley W and Peel JL and Clasen TF and Waller LA	Digital health	No	Not topic of interest
317	Anaesthesia delivery systems in low and lower-middle-income Asian countries: A scoping review of capacity and effectiveness.	Shahbaz S and Howard N	PLOS global public health	No	Not topic of interest
318	Effect of COVID-19 Lockdown on Maternal and Infant Healthcare Services in an Urban Resettlement Area of East Delhi.	Aggarwal A and Maroof KA and Patra S and Shah D	Cureus	No	Inappropriate exposure
319	Out-of-pocket expenses and healthcare service utilisation among maintenance haemodialysis patients: A study at a tertiary care hospital in Udupi, Karnataka.	Ramesan AK and D'Souza B and Sekaran VC	Journal of education and health promotion	No	Not topic of interest
320	Phytoremediation: Sustainable Approach for Heavy Metal Pollution.	Kumar A and Dadhwal M and Mukherjee G and Srivastava A and Gupta S and Ahuja V	Scientifica	No	Not topic of interest
321	The quality of medicines for the prevention and management of hypertensive disorders of pregnancy: A systematic review.	Maharjan P and Ponganam MP and Lambert P and Vogel JP and McIntosh M and McDougall A	PLOS global public health	No	Not topic of interest
322	A review on fluoride contamination in groundwater and human health implications and its remediation: A sustainable approaches.	Kumar P and Kumar M and Barnawi AB and Maurya P and Singh S and Shah D and Yadav VK and Kumar A and Kumar R and Yadav KK and Gacem A and Ahmad A and Patel A and Alreshidi MA and Singh V and Yaseen ZM and Cabral-Pinto MMS and Vinayak V and Wanale SG	Environmental toxicology and pharmacology	No	Not topic of interest
323	Addressing abdominal trauma from conflict and warfare in under-resourced regions: A critical narrative review.	Awuah WA and Tan JK and Shah MH and Ahluwalia A and Roy S and Ali SH and Ferreira T and Bharadwaj HR and Adebusoye FT and Aderinto N and Mazzoleni A and Abdul-Rahman T and Ovechkin D	Health science reports	No	Not topic of interest
324	Oncofertility and Pregnancy in Adolescent and Young Adult Cancers: Physicians' Knowledge and Preferences in India.	Mailankody S and Bajpai J and Arora PR and Sreedharan R and Chitalkar P and Kurkure P and Malhotra H and Parikh FR and Gupta S and Banavali SD	JCO global oncology	No	Not topic of interest
325	The Knowledge and Practice of Family Planning Among Muslim Women in Rural Karnataka, India.	Nasreen I and Guthigar M and Veigas I	Cureus	No	Not topic of interest
326	Determinants of public institutional births in India: An analysis using the National Family Health Survey (NFHS-5) factsheet data.	Kar R and Wasnik AP	Journal of family medicine and primary care	No	Not topic of interest
327	Road accidents on Indian National highways, ambulance reachability and transportation of injured to trauma facility: Survey-based introspection of golden hour.	Giribabu D and Ghosh K and Hari R and Chadha I and Rathore S and Kumar G and Roy S and Joshi NK and Bharadwaj P and Bera AK and Srivastav SK	Journal of family medicine and primary care	No	Not topic of interest
328	Global, regional, and national stillbirths at 20 weeks' gestation or longer in 204 countries and territories, 1990-2021: findings from the Global Burden of Disease Study 2021.		Lancet (London, England)	No	Not topic of interest
329	The Transition of Sociodemographic and Substance Abuse Characteristics, Pairwise Co-occurrences and Factors Associated with Polysubstance Use Among US Adolescents and Young Adults.	Ferdous Khan MT and Mazumder S and Rahman MH and Afroz MA and Kiser H and Nobel Bhuiyan MA	Addiction & health	No	Not topic of interest
330	Information Management for the Neurosurgical Care of Brain Tumors: A Scoping Review of Literature from Low- and Middle-Income Countries.	Shakir M and Irshad HA and Khowaja AH and Tahir I and Shariq SF and Rae AI and Hamzah R and Gupta S and Park KB and Enam SA	World neurosurgery	No	Not topic of interest
331	Implementation of a goal-directed Care Bundle for intracerebral hemorrhage: Results of embedded process evaluation in the INTERACT3 trial.	Ouyang M and Anjum A and Mc Cawley FG and Wasay M and Ma L and Hu X and Chen X and Malavera A and Li X and Venturelli PM and Silva HA and Thang NH and Wahab KW and Pandian JD and Pontes-Neto OM and Abanto C and Cano-Nigenda V and Arauz A and You C and Jan S and Song L and Anderson CS and Liu H	PLOS global public health	No	Not topic of interest
332	The Impact of COVID-19 Pandemic on Agricultural, Livestock, Poultry and Fish Sectors: COVID-19 Impact on Agriculture, Livestock, Poultry and Fish Sectors.	Singh Malik Y and Ikram Ansari M and Gharieb R and Ghosh S and Kumar Chaudhary R and Hemida MG and Torabian D and Rahmani F and Ahmadi H and Hajipour P and Salajegheh Tazerji S	Veterinary medicine international	No	Not topic of interest
333	IMPETUS Stroke: Assessment of hospital infrastructure and workflow for implementation of uniform stroke care pathway in India.	Salunkhe M and Haldar P and Bhatia R and Prasad D and Gupta S and Srivastava MVP and Bhoi S and Jha M and Samal P and Panda S and Anand S and Kumar N and Tiwari A and Gopi S and Raju GB and Garg J and Chawla MPS and Ray BK and Bhardwaj A and Verma A and Dongre N and Chhina G and Sibia R and Kaur R and Zanzmera P and Iype T and Sulena and Garg R and Kumar A and Ranjan A and Sardana V and Maheshwar…	International journal of stroke : official journal of the International Stroke Society	No	Not topic of interest
334	Systematic literature review on the application of machine learning for the prediction of properties of different types of concrete.	Hassan SI and Syed SA and Ali SW and Zahid H and Tariq S and Mohd Su Ud M and Alam MM	PeerJ. Computer science	No	Not topic of interest
335	Thiamine: An indispensable regulator of paediatric neuro-cardiovascular health and diseases.	Ysphaneendramallimoggala and Biswas M and Anburaj SE and Iqbal F and A S and Suryakanth VB and Lewis LES	European journal of pediatrics	No	Not topic of interest
336	Rights-based reproductive services in medical schools in Rajasthan, Gujarat and Chandigarh, India: baseline findings of mixed-methods implementation research.	Gupta M and Iyengar K and Singla N and Kaur K and Verma M and Singla R and Rohilla M and Suri V and Aggarwal N and Singh T and Pal S and Dhiman A and Goel P and Goel NK and Pant R and Gaur KL and Gehlot H and Bhati I and Verma M and Agarwal S and Acharya R and Singh K and Chauhan M and Rastogi R and Bedi R and Pancholi P and Nayak B and Modi B and Nakum K and Trivedi A and Aggarwal S and Patel S	Contraception and reproductive medicine	No	Not topic of interest
337	Lack of Public Awareness and Prehospital Care in Severe Trauma Patients: The Weakest Link in the Indian Healthcare System.	Singhal A and Sharma G and Shah D and Dubey S and Kalra M and Khan S	Cureus	No	Not topic of interest
338	Natural disasters, livelihood, and healthcare challenges of the people of a riverine island in Bangladesh: A mixed-method exploration.	Hossain A and Chowdhury AT and Mahbub M and Khan M and Rahman T and Sharif AB and Hijazi H and Alameddine M	PloS one	No	Not topic of interest
339	The evolutionary journey to a new normal for learning and capacity building of healthcare workers to prepare and respond to health emergencies across Africa.	Bonkoungou B and Mosha F and Abianuru A and Okeibunor J and Utunen H and Balaciano G and Barbosa de Lima AC and Burke L and McKenna S and Nag S and Gueye AS and Struminger B	Frontiers in public health	No	Not topic of interest
340	Undernutrition and its determinants among under-five children in a tribal community of Meghalaya.	Singh A and Sundaram SP and Ningombam JD	Journal of family medicine and primary care	No	Not topic of interest
341	Barriers and facilitators when seeking healthcare for septic children in Ghana: a single-centre qualitative study of patient caregivers and emergency department clinicians.	Denny VC and Appiah JA and Nadkarni VM and Dassah E and Gyimah Mensah E and Kwabena Adjei T and Amisah J and Nettey G and Owusu L and Woods-Hill CZ and Wolfe HA and James EJG and Ruhama Acheampong P	BMJ paediatrics open	No	Not topic of interest
342	An epidemiological study of the determinants and patterns of complementary feeding practices among children of 6-24 months of age group.	Yadav A and Rawat S and Shastri S	Journal of family medicine and primary care	No	Not topic of interest
343	Charting the Course: Towards a Comprehensive Newborn Screening Program in India.	Kapoor S and Gupta AK and Thelma BK	International journal of neonatal screening	No	Not topic of interest
344	Remote sensing of artisanal and small-scale mining: A review of scalable mapping approaches.	Nursamsi I and Phinn SR and Levin N and Luskin MS and Sonter LJ	The Science of the total environment	No	Not topic of interest
345	Contraceptive dynamics among women with disabilities of reproductive age in Ethiopia: systematic review.	Anshebo AA and Markos Y and Behera S and Gopalan N	Systematic reviews	No	Not topic of interest
346	Cluster sampling methodology to evaluate immunization coverage.	Sharma A and Jain RB and Satija J and Sharma A and Sharma A and Shekhawat S	World journal of methodology	No	Not topic of interest
347	Association of Low Birth Weight with the Risk of Childhood Stunting in Low- and Middle-Income Countries: A Systematic Review and Meta-Analysis.	Vats H and Walia GK and Saxena R and Sachdeva MP and Gupta V	Neonatology	No	Not topic of interest
348	Efficacy of a culturally adapted, cognitive behavioural therapy-based intervention for postnatal depression in British south Asian women (ROSHNI-2): a multicentre, randomised controlled trial.	Husain N and Lunat F and Lovell K and Miah J and Chew-Graham CA and Bee P and Waqas A and Pierce M and Sharma D and Atif N and Aseem S and Bhui K and Bower P and Brugha T and Chaudhry N and Ullah A and Davies L and Gire N and Kai J and Morrison J and Mohmed N and Rathod S and Siddiqi N and Sikander S and Waheed W and Mirza I and Williams C and Zaidi N and Emsley R and Rahman A and Morriss R	Lancet (London, England)	No	Not topic of interest
349	Vitamin B12 supplementation during pregnancy for maternal and child health outcomes.	Finkelstein JL and Fothergill A and Venkatramanan S and Layden AJ and Williams JL and Crider KS and Qi YP	The Cochrane database of systematic reviews	No	Not topic of interest
350	The Production, Assessment, and Utility of 3D-Printed Video Laryngoscopes in Eastern India: A Low-Cost Alternative to Conventional Video Laryngoscopes.	Lal Vallath A and Krishnan S and Skikic E and Das T and Banerjee S and Chatterjee A and Dasgupta I	Cureus	No	Not topic of interest
351	Gender and kidney transplantation.	Nautiyal A and Bagchi S and Bansal SB	Frontiers in nephrology	No	Not topic of interest
352	Association of socio-demographic factors with clinical outcome among hospitalized patients in first and second waves of COVID-19 pandemic: Study from the developing world.	Kumar A and Pushkar K and Mathur Y and Kumar R and Patnaik U and Ahmed FHM and Yendamuri S and Dawra S	Journal of family medicine and primary care	No	Not topic of interest
353	A rare case of huge frontoethmoidal encephalocele projecting through mouth, with cleft palate.	Rathod D and Goyal N and Sharma A and Kumari K and Meshram T	Saudi journal of anaesthesia	No	Not topic of interest
354	Global and Indian Scenarios of Fatal and Non-fatal Occupational Injuries: A Secondary Data Analysis.	Sau A and Phadikar S and Bhakta I and Chatterjee A	Indian journal of occupational and environmental medicine	No	Not topic of interest
355	Prehospital Care for Road Traffic Injury Victims.	Mathew A and Varghese S and Chathappan RP and Palatty BU and Chanchal ABV and Abraham SV	Journal of emergencies, trauma, and shock	No	Not topic of interest
356	Mixed-methods study assessing the accuracy of verbal autopsy and sociocultural determinants of infant mortality in Gujarat, India.	Patel M and Khandhar BJ and Satapara ND and Yogesh M and Rabadiya S and Sharma S	Journal of education and health promotion	No	Not topic of interest
357	The prevalence of gestational diabetes among underweight and normal weight women worldwide: a scoping review.	Gitlin ES and Demetres M and Vaidyanathan A and Palmer N and Lee H and Loureiro S and Radwan E and Tuschman A and Mathad J and Chebrolu P	Frontiers in clinical diabetes and healthcare	No	Not topic of interest
358	Strategic Training Executive Program 2.0: A Leadership and Change Management Program for Health Supply Chains in Low- and Middle-Income Countries.	Bobo P and Bray G and Etter K and Singh N	Global health, science and practice	No	Not topic of interest
359	Clinico-Epidemiological Profile, Trends, and Health-Related Outcomes of Snakebite Victims: A One-Year Prospective Study from Eastern India.	Stephen S and Mohanty CR and Radhakrishnan RV and Issac A and Jacob J and Krishnan N and Vr V and Guru S and Muhammed Shaji I and Aggarwal A	Wilderness & environmental medicine	No	Not topic of interest
360	Exploring uncharted territory: new frontiers in environmental DNA for tropical fisheries management.	Bhendarkar M and Rodriguez-Ezpeleta N	Environmental monitoring and assessment	No	Not topic of interest
361	Linkages between consanguinity, pregnancy outcomes and offspring mortality in twenty-first century India.	Kalam MA and Sharma SK and Ghosh S and Roy S	Scientific reports	No	Not topic of interest
362	Global, regional, and national burdens of mild traumatic brain injuries from 1990-2019: findings from the Global Burden of Disease Study 2019 - a cross-sectional study.	Wu L and Li Y and Sun M and Ye P and Zhang Z and Liu W	International journal of surgery (London, England)	No	Not topic of interest
363	Modern contraceptive use among currently married non-pregnant women (aged 15-49 years) in West Bengal, India: a reflection from NFHS-5.	Sen S and Banerjee A and Ali A and Chakma N	Contraception and reproductive medicine	No	Not topic of interest
364	Effect of Covid pandemic on immunization status of children in tertiary care Hospital of North India: reason for partial and non-immunization a cross-sectional study.	Kumar N and Allyhan P and Aggarwal A	Journal of health, population, and nutrition	No	Not topic of interest
365	A Comprehensive Review of the Endometrial Receptivity Array in Euploid Embryo Transfer Cycles.	Sharma M and Dubey P and Sunda U and Tilva H	Cureus	No	Not topic of interest
366	Multi-stakeholder analysis of needs, perceptions, and sociocultural influences on multipurpose prevention technologies (MPT) in India.	Shewale S and Bangar S and Chandhiok N and Subramanian T and Angolkar M and Katendra T and Sahay S	BMC public health	No	Not topic of interest
367	Advancing orthopaedic trauma care through WhatsApp: An analysis of clinical and non-clinical applications, challenges, and future directions.	Saini R and Jeyaraman M and Jeyaraman N and Jain VK and Ramasubramanian S and Iyengar KP	World journal of orthopedics	No	Not topic of interest
368	Innovative disposable in-tip cellulose paper (DICP) device for facile determination of pesticides in postmortem blood samples: A proof-of-concept study.	Jain R and Singh MK and Ali N and Khan MR and Bajaj A and Mudiam MKR	Journal of chromatography. B, Analytical technologies in the biomedical and life sciences	No	Not topic of interest
369	Identifying the Health Concerns of Pregnant British Pakistani Women Living in Deprived Areas: A Qualitative Study.	Iqbal H and West J and McEachan RRC and Haith-Cooper M	Maternal and child health journal	No	Not topic of interest
370	Cricothyrotomy - In Unanticipated Difficult Intubation Cases with Respiratory Compromise.	Sathiyabama S	International archives of otorhinolaryngology	No	Not topic of interest
371	Telemedicine and information technology in health care management: Perspectives and barriers among the nursing students.	White NS and Franklin SS and Juliet N and Amalanathan SAM and Kanagaraj P and Babu AS	Journal of education and health promotion	No	Not topic of interest
372	Outcomes, Symptomatology, and Mortality of Children Presenting With Bacterial Meningitis at Allied Hospitals of Rawalpindi Medical University, Pakistan: A Cross-Sectional Study.	Zarak Khan M and Waheed A and Fazal F and Ahmad Khan S and Ahmad E and Rasheed S and Ijaz T and Abid A and Ambreen S and Malik BH	Cureus	No	Not topic of interest
373	Bacterial abundance and antimicrobial resistance patterns of uropathogens among pregnant women with asymptomatic bacteriuria: Association with glycemic status.	Rafat D and Agrawal A and Khalid S and Khan AU and Nawab T and Sultan A	European journal of obstetrics & gynecology and reproductive biology: X	No	Not topic of interest
374	A Data-Centric Approach to improve performance of deep learning models.	Bhatt N and Bhatt N and Prajapati P and Sorathiya V and Alshathri S and El-Shafai W	Scientific reports	No	Not topic of interest
375	Urdu-Language Translation and Validation of the Ask Suicide-Screening Questions (ASQ) Tool: A Focus on Connotation and Context.	Afzal KI and Cheema A and Cheema H and Mournet A and Wei A and Khalid A and Merai R and Pao M and Horowitz L	Cureus	No	Not topic of interest
376	Alginate based biomaterials for hemostatic applications: Innovations and developments.	Sharma A and Verma C and Singh P and Mukhopadhyay S and Gupta A and Gupta B	International journal of biological macromolecules	No	Not topic of interest
377	Retrospective Analysis of the Impact of the COVID-19 Pandemic on Dental Health and Utilization of Dental Services: A Tertiary Care Study between 2017 and 2022.	Parmar D and Kar AK and Kaur J and Ayyagari S and Bellam S and Thomas H and Dixit H	Journal of pharmacy & bioallied sciences	No	Not topic of interest
378	Current alternative therapies for treating drug-resistant Neisseria gonorrhoeae causing ophthalmia neonatorum.	Belagal P	Future microbiology	No	Not topic of interest
379	Implementation of Wayfinding Signage in Public Hospitals and Its Evaluation Towards Quality Improvement.	Sahoo B and Pillai JSK and Md S and Sahoo MC	Cureus	No	Not topic of interest
380	How do we change our approach to COVID with the changing face of disease?	Apostolopoulos V and Feehan J and Chavda VP	Expert review of anti-infective therapy	No	Not topic of interest
381	Assessment of onset-to-door time in acute ischemic stroke and factors associated with delay at a tertiary care center in South India.	Anees A and Panicker P and Iype T and Sreelekha KR	Journal of neurosciences in rural practice	No	Not topic of interest
382	Association between high-risk fertility behaviour and anaemia among urban Indian women (15-49Â years).	Pal SK and Shekhar C	BMC public health	No	Not topic of interest
383	Rational design of MIPs for the detection of Myxovirus resistance protein A (MxA), a biomarker for viral infection.	Rajpal S and Mizaikoff B and Mishra P	International journal of biological macromolecules	No	Not topic of interest
384	Modeling the Migration Behavior of Extractables from Mono- and Multilayer Polyolefin Films to Mathematically Predict the Concentration of Leachable Impurities in Pharmaceutical Drug Products. Part 2: Conservative Diffusion and Partition Coefficient Determinations.	Mercea PV and Ossberger M and Wyrwich R and Herburger M and Barge V and Aluri R and ToÅŸa V	PDA journal of pharmaceutical science and technology	No	Not topic of interest
385	Towards gender-transformative metrics in seed system performance measurement: insights for policy and practice in Sub-Sahara Africa.	Nchanji EB and Ageyo OC and Puskur R and Templer N and Maereka EK	CABI agriculture and bioscience	No	Not topic of interest
386	Structured Workshop for Repair of High-Grade Perineal Lacerations Among Obstetrics and Gynecology Residents, The Need for Repetition and Retraining.	Ghanbari Z and Eshghinejad A and Ghaemi M and Hadizadeh A and Adabi K and Hivechi N and Yazdizadeh M and Pasikhani MD	Journal of obstetrics and gynaecology of India	No	Not topic of interest
387	Utility of a multiplex pathogen detection system directly from respiratory specimens for treatment and diagnostic stewardship.	Srivastava S and Sharad N and Kiro VV and Ningombam A and Shrivastava S and Farooque K and Mathur P	Microbiology spectrum	No	Not topic of interest
388	Secular trends in the prevalence of schizophrenia among different age, period and cohort groups between 1990 and 2019.	Li N and Chen S and Wu Z and Dong J and Wang J and Lei Y and Mo J and Wei W and Li T	Asian journal of psychiatry	No	Not topic of interest
389	Oxygen saturation targets in neonatal care: A narrative review.	Nguyen TC and Madappa R and Siefkes HM and Lim MJ and Siddegowda KM and Lakshminrusimha S	Early human development	No	Not topic of interest
390	Prevalence of perceived discrimination, determinants and associations with self-rated general and sexual health, healthcare utilization and self-perceived integration: a cross-sectional survey of migrants in Sweden.	Nkulu Kalengayi FK and Baroudi M and Hurtig AK	BMC public health	No	Not topic of interest
391	FGFR1Pred: an artificial intelligence-based model for predicting fibroblast growth factor receptor 1 inhibitor.	Charan ES and Sharma A and Sandhu H and Garg P	Molecular diversity	No	Not topic of interest
392	The 2024 report of the Lancet Countdown on health and climate change: facing record-breaking threats from delayed action.	Romanello M and Walawender M and Hsu SC and Moskeland A and Palmeiro-Silva Y and Scamman D and Ali Z and Ameli N and Angelova D and Ayeb-Karlsson S and Basart S and Beagley J and Beggs PJ and Blanco-Villafuerte L and Cai W and Callaghan M and Campbell-Lendrum D and Chambers JD and Chicmana-Zapata V and Chu L and Cross TJ and van Daalen KR and Dalin C and Dasandi N and Dasgupta S and Davies M and …	Lancet (London, England)	No	Not topic of interest
393	Interventions with pregnant women, new mothers and other primary caregivers for preventing early childhood caries.	Gomersall JC and Slack-Smith L and Kilpatrick N and Muthu MS and Riggs E	The Cochrane database of systematic reviews	No	Not topic of interest
394	Determinants and spatial factors of anemia in women of reproductive age in Democratic Republic of Congo (drc): a Bayesian multilevel ordinal logistic regression model approach.	Soda MA and Hamuli EK and Batina SA and Kandala NB	BMC public health	No	Not topic of interest
395	Global incidence, prevalence, years lived with disability (YLDs), disability-adjusted life-years (DALYs), and healthy life expectancy (HALE) for 371 diseases and injuries in 204 countries and territories and 811 subnational locations, 1990-2021: a systematic analysis for the Global Burden of Dise...		Lancet (London, England)	No	Not topic of interest
396	Initial Experiences with Invasive Meningococcal Disease: Insights from Survivors and Their Caregivers.	Herrera-Restrepo O and Afroz N and Cabrera ES and Reaney M and Sowell FG and Kumar R and Stillman A and Wukovits P and Rodrigues M and Pinto SB and Kocaata Z and Onwude O	Infectious diseases and therapy	No	Not topic of interest
397	Differential impact of sex on regulation of skeletal muscle mitochondrial function and protein homeostasis by hypoxia-inducible factor-1Î± in normoxia.	Welch N and Mishra S and Bellar A and Kannan P and Gopan A and Goudarzi M and King J and Luknis M and Musich R and Agrawal V and Bena J and Koch CJ and Li L and Willard B and Shah YM and Dasarathy S	The Journal of physiology	No	Not topic of interest
398	Socioeconomic inequalities in early child development in children aged under 36 months in South Asia: A systematic review	Chandrasenage, Damith and Markey, Oonagh and Johnson, William and Haycraft, Emma and Griffiths, Paula L		No	Not topic of interest
399	Synergistic associations of antenatal care visits and iron-folic acid supplementation with low birth weight: a pooled analysis of national surveys from six south Asian countries	Khanal, Vishnu and Bista, Sangita and Mishra, Shiva Raj		No	Not topic of interest
400	Socioeconomic inequalities in utilizing maternal health care in five South Asian countries: A decomposition analysis	Rahman, Md Ashfikur and Islam, Md Amirul and Tohan, Mortuja Mahamud and Muhibullah, SM and Rahman, Md Sazedur and Howlader, Md Hasan		No	Duplicates
401	Decomposing inequality in Maternal and Child Health (MCH) services in Nepal.	G C S and Adhikari N	BMC public health	No	Wrong study type
402	Assessment of utilisation of government programmes and services by pregnant women in India.	Mehta BS and Alambusha R and Misra A and Mehta N and Madan A	PloS one	No	Maternal and childcare together
403	Adolescent Pregnancy in South Asia: A Pooled Analysis of Demographic and Health Surveys.	Poudel S and Dobbins T and Razee H and Akombi-Inyang B	International journal of environmental research and public health	No	Not topic of interest
404	Disparities in the maternal healthcare continuum among Bangladeshi women: evidence from nationally representative surveys.	Rahman MH and Akter E and Ameen S and Jabeen S and Ahmed A and Rahman AE and Hossain AT	Midwifery	No	Could not be retrieved
405	Inequalities in adequate maternal healthcare opportunities: evidence from Bangladesh Demographic and Health Survey 2017-2018.	Methun MIH and Ahinkorah BO and Roy S and Okyere J and Hossain MI and Haq I and Ume SS and Kamrul Hasan M	BMJ open	Yes	Included
406	Socioeconomic and geographical inequalities in using skilled birth attendants during delivery in Bangladesh over two decades.	Chowdhury SSA and Kundu S and Sharif AB	BMC pregnancy and childbirth	No	Inappropriate outcome measure
407	Factors associated with underutilization of antenatal care in India: Results from 2019-2021 National Family Health Survey.	Thakkar N and Alam P and Saxena D	PloS one	Yes	Included
408	Internal migration and utilization of reproductive and maternity care among women in Pakistan: evidence from a recent National Survey.	Dadras O and Nakayama T and Kihara M	Frontiers in public health	No	Inappropriate exposure
409	The femtech revolution-A new approach to pregnancy management: Digital transformation of maternity care-The hybrid e-health perinatal clinic addressing the unmet needs of low- and middle-income countries.	Hod M and Divakar H and Kihara AB and Geary M	International journal of gynaecology and obstetrics: the official organ of the International Federation of Gynaecology and Obstetrics	No	Not topic of interest
410	Factors Affecting the Utilization of Delivery Care Services in Eastern Nepal.	Khanal MN and Kc VK	Kathmandu University medical journal (KUMJ)	No	Wrong year
411	Predicting maternal healthcare seeking behaviour in Afghanistan: exploring sociodemographic factors and women's knowledge of severity of illness.	Tawfiq E and Azimi MD and Feroz A and Hadad AS and Soroush MS and Jafari M and Yaftali MS and Saeedzai SA	BMC pregnancy and childbirth	No	Inappropriate study objective
412	Dissecting antenatal care inequalities in western Nepal: insights from a community-based cohort study.	Khanal V and Bista S and Mishra SR and Lee AH	BMC pregnancy and childbirth	No	Wrong study type
413	How does women's empowerment relate to antenatal care attendance? A cross-sectional analysis among rural women in Bangladesh.	Winters S and Pitchik HO and Akter F and Yeasmin F and Jahir T and Huda TMN and Rahman M and Winch PJ and Luby SP and Fernald LCH	BMC pregnancy and childbirth	No	Not topic of interest
414	Midwife-led pandemic telemedicine services for maternal health and gender-based violence screening in Bangladesh: an implementation research case study.	Islam A and Begum F and Williams A and Basri R and Ara R and Anderson R	Reproductive health	No	Inappropriate exposure
415	Investigating Health Inequality Using Trend, Decomposition and Spatial Analyses: A Study of Maternal Health Service Use in Nepal.	Ali S and Thind A and Stranges S and Campbell MK and Sharma I	International journal of public health	No	Wrong study type
416	Intra-regional variations and contextual effects on facility-based delivery in Bangladesh: A multi-level analysis.	Kamal SMM	Health care for women international	No	Could not be retrieved
417	Comparison of inequality in utilization of maternal healthcare services between Bangladesh and Pakistan: evidence from the demographic health survey 2017-2018.	Misu F and Alam K	Reproductive health	Yes	Included
418	Determinants of early initiation of breastfeeding in The Gambia: a population-based study using the 2019-2020 demographic and health survey data.	Darboe ML and Jeyakumar A and Mansour SMA and Valawalkar S	International breastfeeding journal	No	Not topic of interest
419	Comparison of inequality in utilization of postnatal care services between Bangladesh and Pakistan: Evidence from the Demographic and Health Survey 2017-2018.	Misu F and Alam K	BMC pregnancy and childbirth	Yes	Included
420	Exploring the Relationship between Household Structure and Utilisation of Maternal Health Care Services in India.	Pradhan MR and Mondal S	Journal of biosocial science	No	Could not be retrieved
421	Socio-economic inequalities in and factors associated with minimum dietary diversity among children aged 6-23 months in South Asia: a decomposition analysis.	Rahman MA and Kundu S and Rashid HO and Tohan MM and Islam MA	BMJ open	No	Not topic of interest
422	Prevalence and determinants of socioeconomic inequality in caesarean section deliveries in Bangladesh: an analysis of cross-sectional data from Bangladesh Demographic Health Survey, 2017-18.	Kumar P and Sharma H	BMC pregnancy and childbirth	No	Inappropriate outcome measure
423	Health facility readiness to provide antenatal care (ANC) and non-communicable disease (NCD) services in Nepal and Bangladesh: Analysis of facility-based surveys.	Thapa DK and Acharya K and Karki A and Cleary M	PloS one	No	Inappropriate exposure
424	Women's multidimensional empowerment index and essential newborn care practice in Bangladesh: The mediating role of skilled antenatal care follow-ups.	Sen KK and Jamee AR and Bari W	PloS one	No	Wrong study type
425	Correlates of maternal, newborn and child health services uptake, including male partner involvement: Baseline survey results from Bangladesh.	Shaw SY and du Plessis E and Broers R and Vasavithasan S and Hamdani S and Avery L	Global public health	No	Inappropriate study objective
426	Does maternal health voucher scheme have association with distance inequality in maternal and newborn care utilization? Evidence from rural Bangladesh.	Chowdhury AH and Hanifi SMA and Iqbal M and Hossain A and Stones W and Amos M and Pallikadavath S and Bhuiya A and Mahmood SS	PloS one	No	Inappropriate exposure
427	Antenatal care is associated with adherence to iron supplementation among pregnant women in selected low-middle-income-countries of Asia, Africa, and Latin America & the Caribbean regions: Insights from Demographic and Health Surveys.	Karyadi E and Reddy JC and Dearden KA and Purwanti T and Mardewi and Asri E and Roquero LB and Juguan JA and Sapitula-Evidente A and Anand B and Warvadekar K and Bhardwaj A and Alam MK and Das S and Nair GK and Srivastava A and Raut MK	Maternal & child nutrition	No	Not topic of interest
428	Contextualizing the standard maternal continuum of care in Pakistan: an application of revised recommendation of the World Health Organization.	Rahaman M and Roy A and Chouhan P and Malik NI and Bashir S and Ahmed F and Tang K	Frontiers in public health	No	Inappropriate study objective
429	Trend analysis of multi-level determinants of maternal and newborn postnatal care utilization in Pakistan from 2006 to 2018: Evidence from Pakistan Demographic and Health Surveys.	Iqbal S and Maqsood S and Zakar R and Fischer F	BMC public health	No	Wrong study type
430	Uptake of antepartum care services in a matrilineal-matrilocal society: a study of Garo indigenous women in Bangladesh.	Chowdhury SK	BMC pregnancy and childbirth	No	Wrong population
431	Contents of antenatal care services in Afghanistan: findings from the national health survey 2018.	Stanikzai MH and Tawfiq E and Jafari M and Wasiq AW and Seddiq MK and Currie S and Sayam H and Baray AH and Saeedzai SA	BMC public health	Yes	Included
432	Health worker perspectives on access to antenatal care in rural plains Nepal during the COVID-19 pandemic.	Thapaliya B and Yadav SK and Bhattarai S and Giri S and Sapkota S and Arjyal A and Harris-Fry H and Saville N and Hillman S and Baral S and Morrison J	PloS one	No	Inappropriate exposure
433	Incorporating early pregnancy mental health screening and management into routine maternal care: experience from the Rajarata Pregnancy Cohort (RaPCo), Sri Lanka.	Agampodi T and Amarasinghe G and Wickramasinghe A and Wickramasinghe N and Warnasekara J and Jayasinghe I and Hettiarachchi A and Nimesha D and Dilshani T and Senadheera S and Agampodi S	BMJ global health	No	Not topic of interest
434	Changes in discourse on unmet need for family planning among married women in India: evidence from NFHS-5 (2019-2021).	Singh SK and Kashyap GC and Sharma H and Mondal S and Legare CH	Scientific reports	No	Not topic of interest
435	Capacity and quality of maternal and child health services delivery at the subnational primary healthcare level in relation to intermediate health outputs: a cross-sectional study of 12 low-income and middle-income countries.	Ramadan M and Gutierrez JC and Feil C and Bolongaita S and Bernal O and Villar Uribe M	BMJ open	No	Inappropriate outcome measure
436	Effectiveness of Focused Obstetric Ultrasound Training to Nurses from Remote Health Posts to Improve Pregnancy Outcome and Reduce Morbidity.	Joshi J and Sherpa MG and Sherpa LY and Lama N and Maharjan M and Lama ID and Khadka S	Journal of Nepal Health Research Council	No	Not topic of interest
437	Inequality in time to first antenatal care visits and its predictors among pregnant women in India: an evidence from national family health survey.	Tripathy A and Mishra PS	Scientific reports	No	Inappropriate study objective
438	Barriers experienced by community midwives to provide basic emergency obstetric and newborn care in rural Pakistan.	Kumar R and Mehraj V and Ahmed J and Khan SA and Ali TM and Batool S and Rashid F and Pongpanich S	BMC health services research	No	Maternal complication only
439	Exploring the intersection between country context and priority setting to prevent maternal mortality: A multi-methods study comparing expected vs observed priorities in five countries to validate the obstetric transition model.	Gausman J and Oviedo D and Langer A and Jolivet RR	Journal of global health	No	Inappropriate outcome measure
440	Maternal Mortality in a Rural District of Pakistan and Contributing Factors.	Anwar J and Torvaldsen S and Morrell S and Taylor R	Maternal and child health journal	No	Not topic of interest
441	Addressing the high prevalence of uterine fundal pressure in low-middle income country during vaginal delivery through a quality improvement initiative: Road to respectful maternity care.	Sarkar A and Panneer Selvam S and Chawla R and Jindal S and Thakur V	The journal of obstetrics and gynaecology research	No	Not topic of interest
442	Factors Associated with Utilization of Postnatal Care Services.	Thapa S and Choudhary P and Adhikari R and Thapa K	Journal of Nepal Health Research Council	No	Inappropriate study objective
443	Bridging gaps in antenatal care: Implementation of the WHO ANC model using a web-based mobile application at different levels of the healthcare system.	Soni S and Aparna Sharma K and Yadav K and Singhal S and Kaur R	International journal of medical informatics	No	Inappropriate study objective
444	Factors affecting antenatal screening for HIV in Nepal: results from Nepal Demographic and Health Surveys 2016 and 2022.	Sabin L and Saville N and Dixit Devkota M and Haghparast-Bidgoli H	BMJ open	No	Inappropriate outcome measure
445	Equity assessment of maternal and child healthcare benefits utilization and distribution in public healthcare facilities in Bangladesh: a benefit incidence analysis.	Sheikh N and Sultana M and Sarker AR and Morton A	Population health metrics	No	Wrong study type
446	Implementing maternal and newborn health quality of care standards in healthcare facilities to improve the adoption of respectful maternity care in Bangladesh, Ghana and Tanzania: a controlled before and after study.	Manu A and Pingray V and Billah SM and Williams J and Kilima S and Yeji F and Gohar F and Wobil P and Karim F and Muganyizi P and Mogela D and El Arifeen S and Vandenent M and Matin Z and Janda I and Zaka N and Hailegebriel TD	BMJ global health	No	Inappropriate exposure
447	Economic costs of gender inequality in health and the labor market: India's untapped potential.	Khan A and Khan S and Khan MA and Zaman K and Khan HUR and Rosman ASB and Indrianti Y and Hassan AA	Frontiers in public health	No	Not topic of interest
448	A novel approach to frontline health worker support: a case study in increasing social power among private, fee-for-service birthing attendants in rural Bangladesh.	Curry D and Islam MA and Sarker BK and Laterra A and Khandaker I	Human resources for health	No	Not topic of interest
449	Promoting Supportive and Respectful Maternity Care in Public Health Facilities in Sindh, Pakistan: A Theory-Informed Health System Intervention.	Avan BI and Hameed W and Khan B and Asim M and Saleem S and Siddiqi S	Global health, science and practice	No	Mental care
450	Pregnant women's awareness, perception, and acceptability of COVID-19 vaccine attending antenatal clinics in Bharatpur, Nepal.	Dhakal R and Shapkota S and Shrestha P and Adhikari P and Nepal S	PloS one	No	Inappropriate exposure
451	Rural-urban disparities in nutritional status among ever-married women in Bangladesh: A Blinder-Oaxaca decomposition approach.	Hossain MI and Habib MJ and Zinia FA and Rahman A and Methun MIH and Haq I	PloS one	No	Not topic of interest
452	Determinants and Projections of Minimum Acceptable Diet among Children Aged 6-23 Months: A National and Subnational Inequality Assessment in Bangladesh.	Rahman MS and Chowdhury MRK and Islam MR and Krull Abe S and Hossain K and Iwabuchi T and Tsuchiya KJ and Gilmour S	International journal of environmental research and public health	No	Not topic of interest
453	Postnatal women's perception on person-centered maternity care in twin cities of Rawalpindi and Islamabad: a descriptive study.	Hameed S and Mureed S and Chaudhri R and Khan SA and Khan MS	BMC pregnancy and childbirth	No	Inappropriate outcome measure
454	Delivering the Thinking Healthy Programme as a universal group intervention integrated into routine antenatal care: a randomized-controlled pilot study.	Boran P and DÃ¶nmez M and BarÄ±ÅŸ E and Us MC and AltaÅŸ ZM and Nisar A and Atif N and Sikander S and HÄ±dÄ±roÄŸlu S and Save D and Rahman A	BMC psychiatry	No	Not topic of interest
455	Study protocol for a randomised controlled trial of a virtual antenatal intervention for improved diet and iron intake in Kapilvastu district, Nepal: VALID.	Saville NM and Bhattarai S and Harris-Fry H and Giri S and Manandhar S and Morrison J and Copas A and Thapaliya B and Arjyal A and Haghparast-Bidgoli H and Baral SC and Hillman S	BMJ open	No	Wrong study type
456	Multidomain and multilevel strategies to improve equity in maternal and newborn health services in Nepal: perspectives of health managers and policymakers.	Khatri RB and Assefa Y and Durham J	International journal for equity in health	No	Maternal and childcare together
457	Interventions for promoting and optimizing breastfeeding practices: An overview of systematic review.	Khatib MN and Gaidhane A and Upadhyay S and Telrandhe S and Saxena D and Simkhada PP and Sawleshwarkar S and Quazi SZ	Frontiers in public health	No	Not topic of interest
458	Effect of an integrated maternal and neonatal health intervention on maternal healthcare utilisation addressing inequity in Rural Bangladesh.	Ahmed A and Rahman F and Sayeed A and Tanwi TS and Siddique AB and Hossain AT and Ether ST and Akter E and Tahsina T and Rahman SM and Arifeen SE and Rahman AE	Archives of public health = Archives belges de sante publique	No	Wrong study type
459	Male involvement as a significant contributor for enhancing maternal and child health-care services: A scoping review.	Angusubalakshmi R and Boratne AV and Venkataraman S	Indian journal of public health	No	Inappropriate exposure
460	Women's Sexual Empowerment and Its Relationship to Contraceptive Use in Bangladesh: Findings From a Recent National Survey.	Khatun N and Howlader S and Rahman MM	International journal of public health	No	Not topic of interest
461	Social determinants of health in rural Indian women & effects on intervention participation.	Arun A and Prabhu MP	BMC public health	No	Not topic of interest
462	Perceptions, health seeking behavior and utilization of maternal and newborn health services among an indigenous tribal community in Northeast India-a community-based mixed methods study.	CÃ¡ceres ÃL and Ramesh RM and Newmai P and Kikon R and Deckert A	Frontiers in public health	No	Maternal and childcare together
463	Evidence-based antenatal interventions to reduce the incidence of small vulnerable newborns and their associated poor outcomes.	Hofmeyr GJ and Black RE and RogoziÅ„ska E and Heuer A and Walker N and Ashorn P and Ashorn U and Bhandari N and Bhutta ZA and Koivu A and Kumar S and Lawn JE and Munjanja S and NÃ¤sÃ¤nen-Gilmore P and Ramogola-Masire D and Temmerman M	Lancet (London, England)	No	Inappropriate outcome measure
464	Assessing universal maternal health service coverage and their determinants in India: A multicentric cross-sectional study.	Sharma S and Bhardwaj A and Arora K and Akhtar F and Mehra S	Journal of family medicine and primary care	No	Wrong study population
465	Factors associated with abuse in the workplace in Bangladesh: An empirical investigation.	Ahmed MT and Islam S	Aggressive behavior	No	Not topic of interest
466	Exploration of Barriers and Possible Solutions for Nonutilization of Facility-based Integrated Counseling and Testing Center Using the Delphi Technique.	Mohan R and Surendran P and Rajalakshmi M and Ganapathy K	Indian journal of public health	No	Not topic of interest
467	Maternal healthcare use by women with disabilities in Rajasthan, India: a secondary analysis of the Annual Health Survey.	Casebolt MT and Singh K and Speizer IS and Halpern CT	Maternal health, neonatology and perinatology	No	Inappropriate outcome measure
468	Evaluation of impact of engaging federations of women groups to improve women's nutrition interventions- before, during and after pregnancy in social and economically backward geographies: Evidence from three eastern Indian States.	Kumar A and Sethi V and Wagt A and Parhi RN and Bhattacharjee S and Unisa S and R S R and Saraswat A and Kejrewal N and Shrivastava M and Tripathy L and Murira Z and Vir S	PloS one	No	Not topic of interest
469	Factors contributing to socio-economic inequality in utilization of caesarean section delivery among women in Indonesia: Evidence from Demographic and Health Survey.	Kumar P and Srivastava S and Chaudhary P and Muhammad T	PloS one	No	Not topic of interest
470	Do Indian women know about andÂ use the emergency contraceptive pill? An analysis ofÂ nationally representative data from 2005-06 andÂ 2019-21.	Renu and Arora P and Scott K and Balabanova D	Health policy and planning	No	Not topic of interest
471	Changing minds: The impact of introducing evidence-based practices around the use of episiotomy in a South Indian Tertiary Centre.	Ahmed M and Kaur I and Thota S	Midwifery	No	Not topic of interest
472	Women's experiences of care and support following perinatal death in high burden countries: A metasynthesis.	Kuforiji O and Mills TA and Lovell K	Women and birth : journal of the Australian College of Midwives	No	Not topic of interest
473	Pregnant Women's Perceptions of the Quality of Antenatal Care in a Public Hospital in Punjab, Pakistan during COVID-19: A Cross-Sectional Study.	Tasneem S and Ozdal MA	Healthcare (Basel, Switzerland)	No	Inappropriate exposure
474	Inequalities in the prevalence of double burden of malnutrition among mother-child dyads in India.	Singh S and Shri N and Singh A	Scientific reports	No	Not topic of interest
475	Factors influencing menstrual regulation and its socioeconomic inequalities among ever-married women in Bangladesh: Findings from a nationwide cross-sectional survey.	Kundu S	Journal of biosocial science	No	Not topic of interest
476	Mother-daughter communication of sexual and reproductive health (SRH) matters and associated factors among sinhalese adolescent girls aged 14-19 years, in Sri Lanka.	Mataraarachchi D and A PTE and Buddhika P K M and C VPVS	BMC women's health	No	Not topic of interest
477	Spatial spillover impact of determinants on child mortality in Pakistan: evidence from Spatial Durbin Model.	Sheikh MR and Khan SU and Ahmed M and Ahmad R and Abbas A and Ullah I	BMC public health	No	Not topic of interest
478	Nutritional status of under-five aged children of ready-made garment workers in Bangladesh: A cross-sectional study.	Haque S and Al Rafi DA and Zaman N and Salman M and Al Noman MA and Hoque MN and Bhattacharjee L and Farquhar S and Yasmin S and Hasan MM and Hira FTZ and Prithi AA and Shammi SA and Banu B and Hossain A	PloS one	No	Not topic of interest
479	Determinants and transition of anaemia among under-five children from different social groups in India from 2005-06 to 2015-16.	Ghosh P	Social science & medicine (1982)	No	Not topic of interest
480	Strengthening quality in sexual, reproductive, maternal, and newborn health systems in low- and middle-income countries through midwives and facility mentoring: an integrative review.	Anderson R and Zaman SB and Jimmy AN and Read JM and Limmer M	BMC pregnancy and childbirth	No	Not topic of interest
481	Estimating access to surgical care: A community centered national household survey from Pakistan.	Ashraf MN and Fatima I and Muhammad AA and Albutt K and Pigeolet M and Latif A and Meara JG and Samad L	PLOS global public health	No	Not topic of interest
482	A Decomposition Analysis to Understand the Wealth-Based Inequalities in Child Vaccination in Rural Southern Assam: A Cross-Sectional Study.	Roy D and Debnath A and Sarma M and Roy D and Das K	Indian journal of community medicine : official publication of Indian Association of Preventive & Social Medicine	No	Not topic of interest
483	A multilevel analysis to determine the factors affecting WHO recommended quantity antenatal care utilizations of pregnant women in Bangladesh.	Setu SP and Majumder UK	Heliyon	No	Inappropriate study objective
484	Changes in Socioeconomic Inequalities in Unintended Pregnancies Among Currently Married Women in India.	Anand A and Mondal S and Singh B	Global social welfare : research, policy & practice	No	Not topic of interest
485	Determinants of Antenatal Care Visits in Bangladesh: A Quantile Regression Analysis.	Akter MB and Mahmud A and Karim MR	Health services research and managerial epidemiology	No	Wrong study type
486	Socio-economic inequalities in non-use of modern contraceptives among young and non-young married women in India.	Srivastava S and Mohanty P and Muhammad T and Kumar M	BMC public health	No	Not topic of interest
487	Ending Preventable Neonatal Deaths: Multicountry Evidence to Inform Accelerated Progress to the Sustainable Development Goal by 2030.	Lawn JE and Bhutta ZA and Ezeaka C and Saugstad O	Neonatology	No	Not topic of interest
488	Perceptions of service providers, service recipients and female community health volunteers on a rural obstetric ultrasound program in rural Nepal: a qualitative study.	Kim C and Wagle K and Shrestha B and Bhatta S and Maharjan S and Dhakal L and Rizal R and Kristensen S	BMC pregnancy and childbirth	No	Not topic of interest
489	Sociodemographic Predictors of Initiating Antenatal Care Visits by Pregnant Women During First Trimester of Pregnancy: Findings from the Afghanistan Health Survey 2018.	Tawfiq E and Fazli MR and Wasiq AW and Stanikzai MH and Mansouri A and Saeedzai SA	International journal of women's health	No	Inappropriate study objective
490	Mother's perceptions and concerns over sharing sexual and reproductive health information with their adolescent daughters- A qualitative study among mothers of adolescent girls aged 14-19 years in the developing world, Sri Lanka.	Mataraarachchi D and Buddhika Mahesh PK and Pathirana TEA and Ariyadasa G and Wijemanne C and Gunatilake I and Nupahewa I and Gunasoma A and Vithana PVSC	BMC women's health	No	Not topic of interest
491	Men's involvement in family planning programs and associated factors from the perspective of women in Afghanistan; a case study.	Shabanikiya H and Darman A and Ghavami V and Moghri J and Varmaghani M and Noughabi JJ and KokabiSaghi F	Midwifery	No	Not topic of interest
492	Predictors of diarrhea among children under 24 months in Nepal: A multilevel analysis of multiple indicator cluster survey 2019.	Thapa B and Sapkota S and Hu Y	PloS one	No	Not topic of interest
493	Opportunities and challenges in delivering maternal and child nutrition services through public primary health care facilities in urban Bangladesh: a qualitative inquiry.	Hasan AMR and Selim MA and Anne FI and Escobar-DeMarco J and Ireen S and Kappos K and Ash D and Rasheed S	BMC health services research	No	Inappropriate outcome measure
494	Women's awareness of perinatal mental health conditions and the acceptability of being asked about mental health in two regions in India: a qualitative study.	Fellmeth G and Kanwar P and Sharma D and Chawla K and DasGupta N and Chhajed S and Chandrakant and Jose EC and Thakur A and Gupta V and Bharti OK and Singh S and Desai G and Thippeswamy H and Kurinczuk JJ and Chandra P and Nair M and Verma A and Kishore MT and Alderdice F	BMC psychiatry	No	Not topic of interest
495	Relationship between Animal Sourced Food Consumption and Early Childhood Development Outcomes.	Pokharel A and Webb P and Miller LC and Zaharia S and Shrestha R and Davis D and Trevino JA and Baral KP and Paudel K and Ghosh S	Nutrients	No	Not topic of interest
496	Improving economic security for older persons by public pension schemes: evidence from National Transfer Accounts for India.	Narayana MR	Journal of social and economic development	No	Not topic of interest
497	Shodagor women cooperate across domains of work and childcare to solve an adaptive problem.	Starkweather KE and Reynolds AZ and Zohora F and Alam N	Philosophical transactions of the Royal Society of London. Series B, Biological sciences	No	Not topic of interest
498	An evaluation of the introduction of telehealth for remote antenatal and postnatal contacts in Bangladesh and Lao People's Democratic Republic during the COVID-19 pandemic.	Turkmani S and Smith RM and Tan A and Kamkong CB and Anderson R and Sakulku S and Jat TR and Biswas A and Homer CSE	PLOS global public health	No	Inappropriate exposure
499	Challenges in Accessing and Delivering Maternal and Child Health Services during the COVID-19 Pandemic: A Cross-Sectional Rapid Survey from Six States of India.	Sharma S and Aggarwal S and Kulkarni R and Kumar D and Mishra BK and Dwivedi GR and Devi KR and Mamidi RS and Singh KJ and Singh L and Sahu D and Adhikari T and Nair S and Kumar A and Juneja A and Sharma A and Begum S and Surve S and Prusty RK and Kumar S and Geddam JJB and Meur G and Mummadi MK and Kailash U and Palo SK and Kanungo S and Kshatri JS and Behera AK and Swain S and Singh R and Zaman…	International journal of environmental research and public health	No	Inappropriate exposure
500	Post-traumatic stress disorder following childbirth: a neglected cause.	Ahsan A and Nadeem A and Habib A and Basaria AAA and Tariq R and Raufi N	Frontiers in global women's health	No	Not topic of interest
501	Community Perspective of Male Involvement in Maternal Health Care in Uttarakhand, India: A Qualitative Study.	Kaushal P and Khapre M and Das A and Kumari R and Sharma M	Journal of obstetrics and gynaecology of India	No	Inappropriate exposure
502	Mothers' dietary diversity and associated factors in megacity Dhaka, Bangladesh.	Haque S and Salman M and Rahman MS and Rahim ATMA and Hoque MN	Heliyon	No	Not topic of interest
503	Correlates of post-partum intra-uterine copper-T devices (PPIUCD) acceptance and retention: an observational study from North India.	Gupta S and Bansal R and Shergill HK and Sharma P and Garg P	Contraception and reproductive medicine	No	Not topic of interest
504	Depressive symptoms and anxiety among women with a history of abortion living in urban slums of Bangladesh.	Koly KN and Saba J and Billah MA and McGirr A and Sarker T and Haque M and Mustary E and Hanifi SMMA and Begum F	BMC psychology	No	Not topic of interest
505	Drivers of child marriage in specific settings of Ethiopia, Indonesia, Kenya, Malawi, Mozambique and Zambia - findings from the Yes I Do! baseline study.	Kok MC and Kakal T and Kassegne AB and Hidayana IM and Munthali A and Menon JA and Pires P and Gitau T and van der Kwaak A	BMC public health	No	Not topic of interest
506	If you can't fix the problem change the standards.	Joshi S and Shatrugna V	Indian journal of medical ethics	No	Not topic of interest
507	Effects of short birth interval on different forms of child mortality in Bangladesh: Application of propensity score matching technique with inverse probability of treatment weighting.	Islam MZ and Rahman MM and Khan MN	PloS one	No	Not topic of interest
508	Permanent, long-acting and short-acting reversible contraceptive methods use among women in Bangladesh: an analysis of Bangladesh Demographic and Health Survey 2017-2018 data.	Sharif AB and Hasan MT and Naziat MH and Zerin T and Kundu S	BMJ open	No	Not topic of interest
509	Gender disparity in minimum dietary diversity failure among currently breastfed children aged 6-23 months in Bangladesh: evidence from Bangladesh Multiple Indicator Cluster Survey, 2019.	Hossain MI and Kabir S and Zinia FA	Journal of nutritional science	No	Not topic of interest
510	Institutional disrespect and abuse during health-care utilization in public health facilities of Tamil Nadu: A facility-based cross-sectional survey.	Krishnamoorthy Y and Elangovan V and Krishnan M and Sinha I and Samuel G and Kanth K	Indian journal of public health	No	Not topic of interest
511	Effectiveness of mHealth Interventions for Monitoring Antenatal Care among Pregnant Women in Low- and Middle-Income Countries: A Systematic Review and Meta-Analysis.	Mishra M and Parida D and Murmu J and Singh D and Rehman T and Kshatri JS and Pati S	Healthcare (Basel, Switzerland)	No	Not topic of interest
512	Labour Incomes in India: A Comparison of Two National Household Surveys.	Jha M and Basole A	The Indian journal of labour economics : the quarterly journal of the Indian Society of Labour Economics	No	Not topic of interest
513	Reducing infant and child mortality: assessing the social inclusiveness of child health care policies and programmes in three states of India.	Bango M and Ghosh S	BMC public health	No	Not topic of interest
514	A review on the gendered impact of COVID-19 pandemic towards achieving sustainable development goals in Bangladesh: Ecofeminist perspectives on the response to COVID-19 pandemic.	Afrin S and Shammi M	Heliyon	No	Not topic of interest
515	A research agenda to improve incidence and outcomes of assisted vaginal birth.	BetrÃ¡n AP and Torloni MR and Althabe F and Altieri E and Arulkumaran S and Ashraf F and Bailey P and Bonet M and Bucagu M and Clark E and Changizi N and Churchill R and Dominico S and Downe S and Draycott T and Faye A and Feeley C and Geelhoed D and Gherissi A and Gholbzouri K and Grupta G and Hailegebriel TD and Hanson C and Hartmann K and Hassan L and Hofmeyr GJ and Jayathilaka AC and Kabore C…	Bulletin of the World Health Organization	No	Not topic of interest
516	SMARThealth PRegnancy And Mental Health study: protocol for a situational analysis of perinatal mental health in women living in rural India.	Votruba N and Praveen D and Mellers L and Rajan E and Thout SR and Arora V and Malik Y and Kashyap A and Majumdar S and Hirst J and Maulik PK	Frontiers in global women's health	No	Not topic of interest
517	Association between cancer stigma and cervical cancer screening uptake among women of Dhulikhel and Banepa, Nepal.	Paneru B and Karmacharya A and Bharati A and Makaju S and Adhikari B and Kafle D and Shakya S and Spiegelman D and Seth S and Stangl A and Shrestha AD and Shrestha A	PloS one	No	Not topic of interest
518	Community health worker-led household screening and management of neonatal hyperbilirubinemia in rural Bangladesh: a cluster randomized control trial protocol.	Foote EM and Jahan F and Rahman M and Parvez SM and Ahmed T and Hasan R and Yeasmin F and Arifeen SE and Billah SM and Hoque MM and Shahidullah M and Shariful Islam M and Bhutani VK and Darmstadt GL	Gates open research	No	Not topic of interest
519	Effect of workplace violence on health workers injuries and workplace absenteeism in Bangladesh.	Shahjalal M and Parvez Mosharaf M and Mahumud RA	Global health research and policy	No	Not topic of interest
520	Marginalised social groups differentials in nutritional status (BMI) among reproductive-aged women in West Bengal.	Biswas S and Pramanik KR and Sonowal CJ	BMC public health	No	Not topic of interest
521	The Macroeconomic Impact of Increasing Investments in Malaria Control in 26 High Malaria Burden Countries: An Application of the Updated EPIC Model.	Patouillard E and Han S and Lauer J and Barschkett M and Arcand JL	International journal of health policy and management	No	Not topic of interest
522	Health system capacity to manage diabetic ketoacidosis in nine low-income and lower-middle income countries: A cross-sectional analysis of nationally representative survey data.	Matthews S and Coates MM and Bukhman A and Trujillo C and Ferrari G and Dagnaw WW and FÃ©nelon DL and Getachew T and Karmacharya B and Larco NC and Lulebo AM and Mayige MT and Mbaye MN and Tarekegn G and Gupta N and Adler A and Bukhman G	EClinicalMedicine	No	Not topic of interest
523	Household Wealth Gradient in Low Birthweight in India: A Cross-Sectional Analysis.	Ghose B	Children (Basel, Switzerland)	No	Not topic of interest
524	Preliminary impact of an mHealth education and social support intervention on maternal health knowledge and outcomes among postpartum mothers in Punjab, India.	El Ayadi AM and Diamond-Smith NG and Duggal M and Singh P and Sharma P and Kaur J and Gopalakrishnan L and Gill N and Singh G and Ahuja A and Kumar V and Weil L and Bagga R	Research square	No	Inappropriate exposure
525	Global obstetric anaesthesia: bridging the gap in maternal health care inequities through partnership in education.	Fernandes NL and Lilaonitkul M and Subedi A and Owen MD	International journal of obstetric anesthesia	No	Wrong study type
526	Interventions addressing maternal and child health among the urban poor and homeless: an overview of systematic reviews.	Nambiar D and Mathew B and Dubey S and Moola S	BMC public health	No	Not topic of interest
527	Pregnant Women's Experiences with Midwifery-Led Antenatal Care Services in Peri-Urban Communities in Karachi, Pakistan.	Yazdani NS and Haider KA and Khan A and Jaffar Zaidi SA and Rajani A and Nisar I and Jehan F and Hoodbhoy Z	Patient related outcome measures	No	Inappropriate exposure
528	Mental illness stigma among perinatal women in low- and middle-income countries: early career psychiatrists' perspective.	Pokharel A and Philip S and Khound M and El Hayek S and de Filippis R and Ransing R and Heidari Mokarar M and Orooji M and Shalbafan M	Frontiers in psychiatry	No	Not topic of interest
529	Exploring the paradox of Muslim advantage in undernutrition among under-5 children in India: a decomposition analysis.	Banerjee S and P S	BMC pediatrics	No	Not topic of interest
530	Food Environments, Food Security, and Household Food Availability of Circular Migrant Families: A Mixed-Methods Study Among Brick Kiln Laborers in Bihar, India.	Roshania RP and Webb-Girard A and Das A and Giri R and Mala GS and Srikantiah S and Young MF and Mahapatra T and Ramakrishnan U	Food and nutrition bulletin	No	Not topic of interest
531	Wealth inequalities in nutritional status among the tribal under-5 children in India: A temporal trend analysis using NFHS data of Jharkhand and Odisha states - 2006-21.	Rekha S and Shirisha P and Muraleedharan VR and Vaidyanathan G and Dash U	Dialogues in health	No	Not topic of interest
532	"Fruits of our past karma": a qualitative study on knowledge and attitudes about congenital anomalies among women in Pune district, India.	Kar A and Dhamdhere D and Medhekar A	Journal of community genetics	No	Not topic of interest
533	Why do women still give birth at home; perceptions of Pakistani women and decision-makers from marginalized communities.	Khalid A and Haider KA and Ahmer H and Noorani S and Hoodbhoy Z	PLOS global public health	No	Inappropriate study objective
534	Cohort profile: Bangladesh Cook Stove Pregnancy Cohort Study (CSPCS).	Jabin N and Rahman MM and Salam MT and Sharna TI and Franklin M and Bailey MJ and Alderete TL and Ahmed A and Quaiyum MA and Islam T	BMJ open	No	Not topic of interest
535	Factors associated with adolescent pregnancy in Maharashtra, India: a mixed-methods study.	Shukla S and Castro Torres AF and Satish RV and Shenderovich Y and Abejirinde IO and Steinert JI	Sexual and reproductive health matters	No	Not topic of interest
536	The political economy of infant and young child feeding: confronting corporate power, overcoming structural barriers, and accelerating progress.	Baker P and Smith JP and Garde A and Grummer-Strawn LM and Wood B and Sen G and Hastings G and PÃ©rez-Escamilla R and Ling CY and Rollins N and McCoy D	Lancet (London, England)	No	Not topic of interest
537	Variations in the prevalence of caesarean section deliveries in India between 2016 and 2021 - an analysis of Tamil Nadu and Chhattisgarh.	Neethi Mohan V and Shirisha P and Vaidyanathan G and Muraleedharan VR	BMC pregnancy and childbirth	No	Not topic of interest
538	How much do we follow birth preparedness? A community-based snapshot study from rural Delhi, India.	Parija PP and Tiwari P and Sahoo SS	Journal of family medicine and primary care	No	Not topic of interest
539	Taking a Pulse on Community Participation in Maternal Health through Community Clinics in Bangladesh.	Banik G and Mazumder T and Siddique AB and Uddin AFMA and Arifeen SE and Perkins J and Rahman AE	International journal of environmental research and public health	No	Inappropriate study objective
540	Impact of telemedicine on antenatal care at a teaching institution in Eastern India: An insight into the future of better India.	Mohapatra I and Rai VK and Samantaray SR	Journal of family medicine and primary care	No	Not topic of interest
541	Nutrition transition, double burden of malnutrition, and urbanization patterns in secondary cities of Bangladesh, Kenya and Rwanda.	Barth-Jaeggi T and Speich C and Havugimana C and Bayisenge F and Kimenju S and Omondi W and Pasha SF and Islam S and van Zutphen-KÃ¼ffer KG and van den Berg S and Barjolle D and Pannatier M and Prytherch H	BMC nutrition	No	Not topic of interest
542	The Sexual and Reproductive Health of Adolescents with Cerebral Palsy in Rural Bangladesh: A Qualitative Analysis.	Power R and Heanoy E and Das MC and Karim T and Muhit M and Badawi N and Khandaker G	Archives of sexual behavior	No	Not topic of interest
543	Determinants of Unsupervised Medical Termination of Pregnancy Pill Usage Among Women: A Cross-Sectional Study From North India.	Pal R and Gupta PK and Tyagi S and Palariya H and Vora V and Agarwal P	Cureus	No	Not topic of interest
544	Anemia burden in pregnancy and birth outcomes among women receiving antenatal care services from a secondary level hospital in South India: A record review.	Biradar B and Arasu S and Ramesh N	Journal of family medicine and primary care	No	Not topic of interest
545	Immunization Gender Inequity in Pakistan: An Analysis of 6.2 Million Children Born from 2019 to 2022 and Enrolled in the Sindh Electronic Immunization Registry.	Siddiqi DA and Iftikhar S and Siddique M and Mehmood M and Dharma VK and Shah MT and Setayesh H and Chandir S	Vaccines	No	Not topic of interest
546	Menstrual hygiene management in flood-affected Pakistan: Addressing challenges and ensuring women's health and dignity.	Tufail Z and Ahmer W and Gulzar S and Hasanain M and Shah HH	Frontiers in global women's health	No	Not topic of interest
547	Determinants of meeting the minimum acceptable diet among children aged 6 to 23 months in Bangladesh: Evidence from a national representative cross-sectional study.	Shaun MMA and Nizum MWR and Munny S	Heliyon	No	Not topic of interest
548	"We are everyone's ASHAs but who's there for us?" a qualitative exploration of perceptions of work stress and coping among rural frontline workers in Madhya Pradesh, India.	Shrivastava R and Sharma L and Jolly M and Ahuja R and Sharma R and Naslund JA and Agrawal J and Shidhaye R and Mehrotra S and Hollon SD and Patel V and Tugnawat D and Kumar A and Bhan A and Bondre AP	Social science & medicine (1982)	No	Not topic of interest
549	Building referral mechanisms for neonatal care in humanitarian emergency settings: A systematic review.	Rutherford S and Naman M and Zaka N and Michaux K and Cupp MA and Hafezi H and Sami S and Alexander EC and Lakhanpaul M and Manikam L	The International journal of health planning and management	No	Not topic of interest
550	Profile of cesarean section during COVID-19 using Robson ten group classification system in a tertiary teaching hospital, Nepal: a cross-sectional study.	Shrestha N and Regmi P and Shrestha S and Nyaupane K	Annals of medicine and surgery (2012)	No	Not topic of interest
551	Leverage of mHealth integration in Maternal and child health services and COVID-19 Pandemic.	Jabeen R and Mohammad A	JPMA. The Journal of the Pakistan Medical Association	No	Inappropriate exposure
552	Acceptability, continuation and complication rate of postpartum insertion of intrauterine contraceptive device among Pakistani women.	Ahsan A and Ali A	JPMA. The Journal of the Pakistan Medical Association	No	Not topic of interest
553	Barriers in accessing family planning services in Nepal during the COVID-19 pandemic: A qualitative study.	Sigdel A and Bista A and Sapkota H and Teijlingen EV	PloS one	No	Not topic of interest
554	Adolescent Sexual Behavior in Rural Central India: Challenges and Interventions.	Ramteke RU and Makade JG and Bandre GR	Cureus	No	Not topic of interest
555	Unmet needs in countries participating in the undiagnosed diseases network international: an international survey considering national health care and economic indicators.	Sciascia S and Roccatello D and Salvatore M and Carta C and Cellai LL and Ferrari G and Lumaka A and Groft S and Alanay Y and Azam M and Baynam G and Cederroth H and Cutiongco-de la Paz EM and Dissanayake VHW and Giugliani R and Gonzaga-Jauregui C and Hettiarachchi D and Kvlividze O and Landoure G and Makay P and Melegh B and Ozbek U and Puri RD and Romero VI and Scaria V and Jamuar SS and Shotel…	Frontiers in public health	No	Not topic of interest
556	Understanding effective approaches to addressing the common challenges faced by global health networks: Mobilising multi-stakeholder networks to address the upstream determinants of maternal health in five low- and middle-income countries.	Gausman J and Langer A and Jolivet RR	Journal of global health	No	Not topic of interest
557	The crisis of maternal and child health in Afghanistan.	Glass N and Jalalzai R and Spiegel P and Rubenstein L	Conflict and health	No	Inappropriate study objective
558	Facility assessment of the best functioning facility providing emergency obstetric care in the selected blocks of Varanasi, Uttar Pradesh.	Singh AK and Kumari K and Pandey P	Journal of family medicine and primary care	No	Not topic of interest
559	It Cost Us All of Our Savings to Deliver Our Baby: A Qualitative Study to Explore Barriers and Facilitators of Maternal and Child Health Service Access and Utilization in a Remote Rural Region in India During the COVID-19 Pandemic.	Manna S and Basu S	Cureus	No	Inappropriate exposure
560	A community-based intervention to improve screening, referral and follow-up of non-communicable diseases and anaemia amongst pregnant and postpartum women in rural India: study protocol for a cluster randomised trial.	Hirst JE and Votruba N and Billot L and Arora V and Rajan E and Thout SR and Peiris D and Patel A and Norton R and Mullins E and Sharma A and Kennedy S and Jha V and Praveen D	Trials	No	Not topic of interest
561	Determinants of institutional delivery service utilization in Nepal.	Thapa B and Karki A and Sapkota S and Hu Y	PloS one	Yes	Included
562	Factors affecting motivation of close-to-community sexual and reproductive health workers in low-income urban settlements in Bangladesh: A qualitative study.	Mahmud I and Siddiqua S and Akhter I and Sarker M and Theobald S and Rashid SF	PloS one	No	Not topic of interest
563	"My culture doesn't 100% like these kinds of services, but you decide what to do": Female refugees' experiences with sexual and reproductive healthcare in the Southeastern U.S.	Besera G and Vu M and Dogbe A and Ta D and Escoffery C and Copeland H and Hall KS	PEC innovation	No	Not topic of interest
564	Building a predictive model of low birth weight in low- and middle-income countries: a prospective cohort study.	Patterson JK and Thorsten VR and Eggleston B and Nolen T and Lokangaka A and Tshefu A and Goudar SS and Derman RJ and Chomba E and Carlo WA and Mazariegos M and Krebs NF and Saleem S and Goldenberg RL and Patel A and Hibberd PL and Esamai F and Liechty EA and Haque R and Petri B and Koso-Thomas M and McClure EM and Bose CL and Bauserman M	BMC pregnancy and childbirth	No	Not topic of interest
565	Factors affecting practices of recently delivered women on maternal and neonatal health care in selected rural areas of Bangladesh.	Jannat Z and Ali MW and Alam N and Uddin MJ	BMC pregnancy and childbirth	Yes	Included
566	Exploring access to HIV-related services and programmatic gaps for Men having Sex with Men (MSM) in rural India- a qualitative study.	Bangar S and Mohan U and Kumar S and Mahapatra A and Singh SK and Kohli R and Verma A and Katendra TL and Rahane G and Shewale SP and Yenbhar N and Verma V and Saravanamurthy P and George B and Kushwaha BS and Das C and Rajan S and Sahay S	PloS one	No	Not topic of interest
567	Development of an Artificial Intelligence-Guided Citizen-Centric Predictive Model for the Uptake of Maternal Health Services Among Pregnant Women Living in Urban Slum Settings in India: Protocol for a Cross-sectional Study With a Mixed Methods Design.	Shrivastava R and Singhal M and Gupta M and Joshi A	JMIR research protocols	No	Inappropriate exposure
568	Explaining the poor-rich gap in anthropometric failure among children in India: An econometric analysis of the NFHS, 2021 and 2016.	Dhamija G and Kapoor M and Kim R and Subramanian SV	SSM - population health	No	Not topic of interest
569	An epidemiological study of period poverty among females of reproductive age group in Lucknow (U.P.).	Singh S and Kunwar R and Sengar M and Gupta A	Journal of family medicine and primary care	No	Not topic of interest
570	Technology-assisted cognitive-behavior therapy delivered by peers versus standard cognitive behavior therapy delivered by community health workers for perinatal depression: study protocol of a cluster randomized controlled non-inferiority trial.	Rahman A and Malik A and Atif N and Nazir H and Zaidi A and Nisar A and Waqas A and Sharif M and Chen T and Wang D and Sikander S	Trials	No	Not topic of interest
571	The Urban Environment and Disparities in Sexual and Reproductive Health Outcomes in the Global South: a Scoping Review.	Akwara E and Pinchoff J and Abularrage T and White C and Ngo TD	Journal of urban health : bulletin of the New York Academy of Medicine	No	Not topic of interest
572	Knowledge, Attitudes and Practices of Pregnant Women and Healthcare Providers in Bangladesh regarding Multivitamin Supplements during Pregnancy.	Kraemer K and Beesabathuni K and Askari S and Khondker R and Khan TU and Rahman M and Gibson S and Merritt R and Bajoria M and Lingala S and Bipul M and Tshering PP	Healthcare (Basel, Switzerland)	No	Not topic of interest
573	Perinatal Outcome in Maternal COVID-19 infection at a Tertiary care Institute- A cross Sectional Study.	Asalkar MR and Thakkarwad SM and Bacchewad RP and Sharma NH	Journal of obstetrics and gynaecology of India	No	Inappropriate outcome measure
574	Why Pakistani Women Do Not Use Intrauterine Contraceptive Devices: A Systematic Review of Barriers and Misconceptions.	Sajjad W and Ishaq K and Asghar S	Cureus	No	Not topic of interest
575	Contextual factors affecting the implementation of an anemia focused virtual counseling intervention for pregnant women in plains Nepal: a mixed methods process evaluation.	Bhattarai S and Yadav SK and Thapaliya B and Giri S and Bhattarai B and Sapkota S and Manandhar S and Arjyal A and Saville N and Harris-Fry H and Haghparast-Bidgoli H and Copas A and Hillman S and Baral SC and Morrison J	BMC public health	No	Not topic of interest
576	Risk factors for corneal ulcers: a population-based matched case-control study in Nepal.	Byanju R and Kandel RP and Poudyal B and Bhandari S and Ligal A and Pradhan S and Gautam M and Shrestha P and Sah RK and Gonzales JA and Porco TC and Whitcher JP and Srinivasan M and Upadhyay MP and Lietman TM and Keenan JD and O'Brien KS	The British journal of ophthalmology	No	Not topic of interest
577	Community and Health Care Provider Perspectives on Barriers to and Enablers of Family Planning Use in Rural Sindh, Pakistan: Qualitative Exploratory Study.	Memon ZA and Mian A and Reale S and Spencer R and Bhutta Z and Soltani H	JMIR formative research	No	Not topic of interest
578	COVID-19's effects and adaptation strategies in fisheries and aquaculture sector: An empirical evidence from Bangladesh.	Khan MA and Hossain ME and Rahman MT and Dey MM	Aquaculture (Amsterdam, Netherlands)	No	Not topic of interest
579	Access to Nephrology Care for Pregnancy-Related Acute Kidney Injury in Low- and Lower-Middle-Income Countries: A Perspective.	Elrggal ME and Bajpai D and Tannor EK and Azmat R and Bashir AM and Banda J and Victorine B N and Nlandu YM and Waziri B and Baah W and Dahwa R and Shemies RS	Kidney medicine	No	Not topic of interest
580	Systems thinking on the gendered impacts of COVID-19 in Bangladesh: A systematic review.	Sarker MR and Rouf Sarkar MA and Alam MJ and Begum IA and Bhandari H	Heliyon	No	Not topic of interest
581	Factors associated with pregnancy termination in women of childbearing age in 36 low-and middle-income countries.	Ba DM and Zhang Y and Pasha-Razzak O and Khunsriraksakul C and Maiga M and Chinchilli VM and Ssentongo P	PLOS global public health	No	Not topic of interest
582	Reprocessing and reuse of dialyzers: A technological solution for balancing cost and quality in lower and middle-income countries.	Sankarasubbaiyan S and Shah KD and Vuppula V and Jha V	The International journal of artificial organs	No	Not topic of interest
583	Infant & Child Mortality in Pakistan and its Determinants: A Review.	Tharwani ZH and Bilal W and Khan HA and Kumar P and Butt MS and Hamdana AH and Essar MY and Nashwan AJ and Habib Z and Marzo RR	Inquiry : a journal of medical care organization, provision and financing	No	Not topic of interest
584	Private Investment in Education and Linkage to Future Employment in India: Will the Pandemic Take its Toll?	Unni J	The Indian journal of labour economics : the quarterly journal of the Indian Society of Labour Economics	No	Not topic of interest
585	Determinants ofÂ initiation, continuation andÂ cessation ofÂ smokeless tobacco use among pregnant andÂ lactating women: a qualitative study from low-income communities inÂ urban India.	Singh S and Jain R and Joshi I and Chandra R and Singh L and Singh PK	Health policy and planning	No	Not topic of interest
586	Exploring Perceptions and Needs of Mobile Health Interventions for Nutrition, Anemia, and Preeclampsia among Pregnant Women in Underprivileged Indian Communities: A Cross-Sectional Survey.	Choudhury A and Shahsavar Y and Sarkar K and Choudhury MM and Nimbarte AD	Nutrients	No	Not topic of interest
587	Epidemiology of cerebral palsy among children in the remote Gorkha district of Nepal: findings from the Nepal cerebral palsy register.	Jahan I and Al Imam MH and Muhit M and Chhetri AB and Badawi N and Khandaker G	Disability and rehabilitation	No	Not topic of interest
588	Beyond supply and demand: a new ecological framework for understanding the access of young migrants to sexual and reproductive health services in Sweden.	Baroudi M	Global health action	No	Not topic of interest
589	Employment Growth and Industrial Policy: The Challenge for Indian States.	Thomas JJ	The Indian journal of labour economics : the quarterly journal of the Indian Society of Labour Economics	No	Not topic of interest
590	Current Status of Î²-Thalassemic Burden in India.	Singh P and Shaikh S and Parmar S and Gupta R	Hemoglobin	No	Not topic of interest
591	The association between adverse pregnancy outcomes and non-viral genital pathogens among women living in sub-Saharan Africa: a systematic review.	Gamberini C and Juliana NCA and de Brouwer L and Vogelsang D and Al-Nasiry S and MorrÃ© SA and Ambrosino E	Frontiers in reproductive health	No	Not topic of interest
592	Service availability and readiness for basic emergency obstetric and newborn care: Analysis from Nepal Health Facility Survey 2021.	Pandey AR and Adhikari B and Lamichhane B and Joshi D and Regmi S and Lal BK and Dahal S and Baral SC	PloS one	No	Only healthcare access components
593	Research prioritisation on prevention and management of preterm birth in low and middle-income countries (LMICs) with a special focus on Bangladesh using the Child Health and Nutrition Research Initiative (CHNRI) method.	Salam SS and Ameen S and Balen J and Nahar Q and Jabeen S and Ahmed A and Gillespie B and Chauke L and Mannan A and Hoque M and Dey SK and Islam J and Ashrafee S and Alam HMS and Saberin A and Saha PK and Sarkar S and Alim A and Islam MS and Gray C and El Arifeen S and Rahman AE and Anumba DO	Journal of global health	No	Not topic of interest
594	Access, Safety, and Barriers in Adoption of Emergency Laparoscopy Surgery for Trauma Patients in a Low-Resource Setting.	Kumar R and Mishra A and Damde H and Yadav P and Yadav SK	Surgery journal (New York, N.Y.)	No	Not topic of interest
595	Validating midwifery professionals' scope of practice and competency: A multi-country study comparing national data to international standards.	Chakraborty S and Saggurti N and Adanu R and Bandoh DAB and Berrueta M and Gausman J and Kenu E and Khan N and Langer A and Nigri C and Odikro MA and Pingray V and Ramesh S and VÃ¡zquez P and Williams CR and Warren CE and Rima Jolivet R	PloS one	No	Not topic of interest
596	Attention for and awareness of anemia in adolescents in Karnataka, India: A qualitative study.	Gillespie B and Katageri G and Salam S and Ramadurg U and Patil S and Mhetri J and Charantimath U and Goudar S and Dandappanavar A and Karadiguddi C and Mallapur A and Vastrad P and Roy S and Peerapur B and Anumba D	PloS one	No	Not topic of interest
597	Acceptance, safety and efficacy of postpartum intrauterine contraceptive device.	Nalini N and Singh B and Jha S and Singh AV	Journal of family medicine and primary care	No	Not topic of interest
598	Neurological disorders in pregnant women in low- and middle-income countries-Management gaps, impacts, and future prospects: A review perspective.	Debrah AF and Adebusoye FT and Shah MH and Awuah WA and Tenkorang PO and Bharadwaj HR and Wellington J and Ghosh S and Abiy L and Fernandes C and Abdul-Rahman T and Lychko V and Volodymyrivna BT and Mykolayivna NI	Women's health (London, England)	No	Not topic of interest
599	Spatial distribution of caesarean deliveries and their determinants in Bangladesh: evidence from linked data of population and health facility survey.	Khan MN and Islam MM and Akter S	The Lancet regional health. Southeast Asia	No	Not topic of interest
600	Environmental enteric dysfunction: gut and microbiota adaptation in pregnancy and infancy.	Cowardin CA and Syed S and Iqbal N and Jamil Z and Sadiq K and Iqbal J and Ali SA and Moore SR	Nature reviews. Gastroenterology & hepatology	No	Not topic of interest
601	Rag-Pickers and Their Young Children During COVID-19: Exploring Issues in Parenting and Feasible Social Work Response.	Gautam A and Bhadra S	Journal of human rights and social work	No	Not topic of interest
602	Screening and diagnostic imaging at centres performing congenital heart surgery in middle-income countries.	Majeed A and Jenkins K and Gauvreau K and Forero JF and PÃ©rez JuÃ¡rez F and Kulkarni S and Minh Phuc V and Schidlow D	Cardiology in the young	No	Not topic of interest
603	The impact of COVID-19 on health care accessibility and financial risk protection in Sri Lanka.	Nandasena S and Gamage AU and Periyasamy N and Rismy M and Balachandran K and Anuradhani K	The Ceylon medical journal	No	Not topic of interest
604	Explanatory models of stillbirth among bereaved parents in Afghanistan: Implications for stillbirth prevention.	Christou A and Raynes-Greenow C and Mubasher A and Hofiani SMS and Rasooly MH and Rashidi MK and Alam NA	PLOS global public health	No	Not topic of interest
605	Pediatric Code Cart Challenge for Emergency Medicine Trainees in Emergency Departments in India.	Ahluwalia T and Toy S and Boggs K and Hatcliffe R and Heffren J and Douglass K	Cureus	No	Not topic of interest
606	Effects of community youth teams facilitating participatory adolescent groups, youth leadership activities and livelihood promotion to improve school attendance, dietary diversity and mental health among adolescent girls in rural eastern India (JIAH trial): A cluster-randomised controlled trial.	Bhatia K and Rath S and Pradhan H and Samal S and Copas A and Gagrai S and Rath S and Gope RK and Nair N and Tripathy P and Rose-Clarke K and Prost A	SSM - population health	No	Not topic of interest
607	A Design-Led Theory of Change for a Mobile Game App (Go Nisha Go) for Adolescent Girls in India: Multimix Methodology Study.	Shankar L and Dixit A and Howard S	JMIR formative research	No	Not topic of interest
608	Prehospital Emergency Care in Low- and Middle-Income Countries: A Systematic Review.	Bhattarai HK and Bhusal S and Barone-Adesi F and Hubloue I	Prehospital and disaster medicine	No	Not topic of interest
609	Non-specialist-delivered psychosocial intervention for prenatal anxiety in a tertiary care setting in Pakistan: a qualitative process evaluation.	Atif N and Rauf N and Nazir H and Maryam H and Mumtaz S and Zulfiqar S and Shouket R and Rowther AA and Malik A and Rahman A and Surkan PJ	BMJ open	No	Not topic of interest
610	Coverage and Determinants of Birth Dosage of Newborn Immunization in Rural Areas of Dehradun District, Uttarakhand, India: A Community-Based Cross-Sectional Study.	Kumar P and Kumar A and Saini B and Singh M and Saxena V	Indian journal of community medicine : official publication of Indian Association of Preventive & Social Medicine	No	Not topic of interest
611	Understanding the factors leading to high prevalence of teenage pregnancies in the four aspirational Districts of Assam, Namely Goalpara, Barpeta, Dhubri, and darrang.	Saikia K and Nisha S and Malvika S and Hegde Shailendra KB and Ashwin D	Indian journal of public health	No	Not topic of interest
612	Building on the Health Policy Analysis Triangle: Elucidation of the Elements.	Zahidie A and Asif S and Iqbal M	Pakistan journal of medical sciences	No	Not topic of interest
613	Addressing immediate public health needs as part of Afghan evacuees' resettlement to the United States during the COVID-19 pandemic.	Bednar H and Powell R and Sidibe T	Public health	No	Not topic of interest
614	Health and wellbeing of Nepalese migrant workers in Gulf Cooperation Council (GCC) countries: A mixed-methods study.	Paudyal P and Wasti SP and Neupane P and Kulasabanathan K and Silwal RC and Pathak RS and Memon A and Watts C and Sapkota J and Magar SA and Cassell J	Journal of migration and health	No	Not topic of interest
615	Global profile of anemia during pregnancy versus country income overview: 19Â years estimative (2000-2019).	Araujo Costa E and de Paula Ayres-Silva J	Annals of hematology	No	Not topic of interest
616	Asthma in developing countries in the Asia-Pacific Region (APR).	Yasaratne D and Idrose NS and Dharmage SC	Respirology (Carlton, Vic.)	No	Not topic of interest
617	Evaluating the status of the Lancet Commission on Global Surgery indicators for India.	Zadey S and Iyer H and Nayan A and Shetty R and Sonal S and Smith ER and Staton CA and Fitzgerald TN and Nickenig Vissoci JR	The Lancet regional health. Southeast Asia	No	Not topic of interest
618	Knowledge and experiences of healthcare workers in managing children with neurometabolic disorders in a developing country: a cross-sectional study.	Saini AG and Singanamalla B and Gunasekaran PK and Didwal G and Attri SV	Journal of tropical pediatrics	No	Not topic of interest
619	Facility-Based Audit System With Integrated Community Engagement to Improve Maternal and Perinatal Health Outcomes in Rural Pakistan: Protocol for a Mixed Methods Implementation Study.	Memon Z and Ahmed W and Muhammad S and Soofi S and Chohan S and Rizvi A and Barach P and Bhutta ZA	JMIR research protocols	No	Inappropriate outcome measure
620	COVID-19 Vaccine Acceptance During Pregnancy, Women's Views, and Influencing Factors.	Kalra K and Kaur R and Gupta P and Sood AK	Cureus	No	Not topic of interest
621	Utilisation of adolescent reproductive and sexual health services in a rural area of West Bengal: A mixed-method study.	Banerjee A and Paul B and Das R and Bandyopadhyay L and Bhattacharyya M	Malaysian family physician : the official journal of the Academy of Family Physicians of Malaysia	No	Not topic of interest
622	Association between Gestational Diabetes Mellitus and Postpartum Depression among Women in Eastern India: A Cohort Study.	Singh AK and Palepu S and Saharia GK and Patra S and Singh S and Taywade M and Bhatia V	Indian journal of community medicine : official publication of Indian Association of Preventive & Social Medicine	No	Not topic of interest
623	Cardiopulmonary resuscitation in low-resource settings: a statement by the International Liaison Committee on Resuscitation, supported by the AFEM, EUSEM, IFEM, and IFRC.	Schnaubelt S and Garg R and Atiq H and Baig N and Bernardino M and Bigham B and Dickson S and Geduld H and Al-Hilali Z and Karki S and Lahri S and Maconochie I and Montealegre F and Tageldin Mustafa M and Niermeyer S and Athieno Odakha J and Perlman JM and Monsieurs KG and Greif R	The Lancet. Global health	No	Not topic of interest
624	Recommendations for maternal mental health policy in India.	Priyadarshini U and Rao AP and Dash S	Journal of public health policy	No	Not topic of interest
625	Early user perspectives on using computer-aided detection software for interpreting chest X-ray images to enhance access and quality of care for persons with tuberculosis.	Creswell J and Vo LNQ and Qin ZZ and Muyoyeta M and Tovar M and Wong EB and Ahmed S and Vijayan S and John S and Maniar R and Rahman T and MacPherson P and Banu S and Codlin AJ	BMC global and public health	No	Not topic of interest
626	Road Map for a Rail Service - Railways as a Preferred Mode of Transport to Help Rural Neurosurgery Patients in Emergency.	Bhatjiwale MG and Bhatjiwale MM	Neurology India	No	Not topic of interest
627	Assessment of App-Based Versus Conventional Survey Modalities for Reproductive Health Research in India, South Africa, and the United States: Comparative Cross-Sectional Study.	Shea AA and Thornburg J and Vitzthum VJ	JMIR formative research	No	Not topic of interest
628	Postpartum psychosis: a public involvement perspective across three continents.	Yang JMK and Vaiphei K and Siliya M and Mkandawire T and Dolman C and Heron J and Wilson S and Yaresheemi S and Kitney D and Bailey L and Apsey C and Liwimbi O and Stewart R and Thippeswamy H and Jones I and Chorwe-Sungani G and Chandra P and Di Florio A	Archives of women's mental health	No	Not topic of interest
629	Assessing food-based strategies to address anaemia in pregnancy in rural plains Nepal: a mixed methods study.	Morrison J and Giri R and James P and Arjyal A and Kharel C and Saville N and Baral S and Hillman S and Harris-Fry H	The British journal of nutrition	No	Not topic of interest
630	Lessons learned from pandemic response to COVID-19 in Bangladesh: NGO-based emergency response framework for low- and middle-income countries.	Ahmed T and Musarrat P and Kabir ZN	BMC health services research	No	Not topic of interest
631	Can the date of last menstrual period be trusted in the first trimester? Comparisons of gestational age measures from a prospective cohort study in six low-income to middle-income countries.	Patel A and Bann CM and Thorsten VR and Rao SR and Lokangaka A and Tshefu Kitoto A and Bauserman M and Figueroa L and Krebs NF and Esamai F and Bucher S and Saleem S and Goldenberg RL and Chomba E and Carlo WA and Goudar S and Derman R and Koso-Thomas M and McClure E and Hibberd PL	BMJ open	No	Not topic of interest
632	COVID-19 vaccine decision-making among pregnant and lactating women in Bangladesh.	Limaye RJ and Singh P and Paul A and Fesshaye B and Lee C and Zavala E and Wade S and Ali H and Rahman H and Akter S and Karron R and Jahan Siddiqua T	Vaccine	No	Not topic of interest
633	Global Warming in Pakistan and Its Impact on Public Health as Viewed Through a Health Equity Lens.	Somani R	International journal of social determinants of health and health services	No	Not topic of interest
634	Prevalence and Determinants of Diarrhea, Fever, and Coexistence of Diarrhea and Fever in Children Under-Five in Bangladesh.	Islam MS and Chowdhury MRK and Bornee FA and Chowdhury HA and Billah B and Kader M and Rashid M	Children (Basel, Switzerland)	No	Not topic of interest
635	Experience in prenatal genetic testing and reproductive decision-making for monogenic disorders from a single tertiary care genetics clinic in a low-middle income country.	Hanif A and Akbar F and Kirmani S and Jaffarali A and Zainab G and Malik A and Ansar Z and Afroze B	BMC pregnancy and childbirth	No	Not topic of interest
636	Pregnancy outcomes among Indian women: increased prevalence of miscarriage and stillbirth during 2015-2021.	Kuppusamy P and Prusty RK and Chaaithanya IK and Gajbhiye RK and Sachdeva G	BMC pregnancy and childbirth	No	Not topic of interest
637	An assessment of facility readiness for comprehensive abortion care in 12 districts of Pakistan using the WHO Service Availability and Readiness Assessment tool.	Mahipala PG and Afzal S and Uzma Q and Aabroo A and Hemachandra N and Footman K and Johnston HB and Ganatra B and Reza TE and Ahmad AM and Hamza HB and Umar M and Hanif K and Awais S and Sarfraz M and Thom E	Sexual and reproductive health matters	No	Not topic of interest
638	Functional status, social support, and anxiety among postnatal women of Eastern India.	Chandra N and Smitha MV	European journal of obstetrics & gynecology and reproductive biology: X	No	Inappropriate outcome measure
639	Understanding feasibility and acceptability of implementation of linking delivery of family planning and infant vaccination care in rural Maharashtra, India: a qualitative study.	Averbach S and Thomas EE and Kully G and Nazarbegian M and Ghule M and Rabin BA and Raj A and Bhan N	BMC pregnancy and childbirth	No	Not topic of interest
640	Promising practices for the design and implementation of sexuality education programmes for youth in India: a scoping review.	Pattathil N and Roy A	Sexual and reproductive health matters	No	Not topic of interest
641	Knowledge and Practice of Gynecologists About Tdap and Influenza Vaccination: A Cross-Sectional Study.	Kaur H and Sehgal A and Malik N and Kaushal S and Kaundal A	Cureus	No	Not topic of interest
642	A multi-country survey on access to healthcare and treatment services among individuals with critical medical care needs during the first wave of the pandemic.	Folayan MO and AbeldaÃ±o ZuÃ±iga RA and Virtanen JI and Ezechi OC and Yousaf MA and Al-Tammemi AB and Jafer M and Ellakany P and Ara E and Ayanore MA and Ishabiyi AO and Gaffar B and Aly NM and Lusher J and El Tantawi M and Nguyen AL	BMC public health	No	Not topic of interest
643	Tobacco exposure among antenatal women in India: Challenges in tobacco screening & cessation counselling.	Chaudhary J and Gupta E and Singh PK and Singh S	The Indian journal of medical research	No	Not topic of interest
644	Early surgical menopause and its correlates: A case series from a tertiary healthcare institute in a tribal area of Jharkhand, India.	Rai P and Bhattacharya S and Raj M and Bala S	Journal of education and health promotion	No	Not topic of interest
645	Role of Intravenous Iron Sucrose in Severe Anemia in Late Pregnancy: A Case Report From Rural Ballabgarh, Haryana.	Santra A and Sharma KA and Singh N and Yadav K and Kant S	Cureus	No	Not topic of interest
646	Patterns and Predictors of Abortion Care-Seeking Practices in India: Evidence From a Nationally Representative Cross-Sectional Survey (2019-2021).	Malik M and Girotra S and Zode M and Basu S	Cureus	No	Not topic of interest
647	Staying in or out? COVID-19-induced healthcare utilization avoidance and associated socio-demographic factors in rural India.	Oduro MS and Peprah P and Morgan AK and Agyemang-Duah W	BMC public health	No	Not topic of interest
648	"God will decide her fate": the trajectories of women with traumatic spinal cord injury in India.	Sharma S and Sivakami M	Disability and rehabilitation	No	Not topic of interest
649	A dilemma of patients: poor quality administration of tertiary care hospitals: a cross-sectional study.	Mumtaz H and Hafeez MH and Bhatti IH and Sahar T and Khan ZA and Butt Z and Akhtar S and Ali A	Annals of medicine and surgery (2012)	No	Not topic of interest
650	Inequity in the global distribution of monkeypox vaccines.	Tovani-Palone MR and Doshi N and Pedersini P	World journal of clinical cases	No	Not topic of interest
651	Contribution of low birth weight to childhood undernutrition in India: evidence from the national family health survey 2019-2021.	Jana A and Dey D and Ghosh R	BMC public health	No	Not topic of interest
652	The role of digital health in emergency medicine education.	Sarbadhikari A and Sarbadhikari SN	Journal of family medicine and primary care	No	Not topic of interest
653	Cataracts.	Cicinelli MV and Buchan JC and Nicholson M and Varadaraj V and Khanna RC	Lancet (London, England)	No	Not topic of interest
654	Polycyclic aromatic hydrocarbon (PAH) exposure during pregnancy and child anthropometry from birth to 10 years of age: Sex-specific evidence from a cohort study in rural Bangladesh.	Rahman SM and Malin Igra A and Essig JY and EkstrÃ¶m EC and Dreij K and Trask M and Lindh C and Arifeen SE and Rahman A and Krais AM and Kippler M	Environmental research	No	Not topic of interest
655	First 72-hours after birth: Newborn feeding practices and neonatal mortality in India.	Mal P and Ram U	PloS one	No	Not topic of interest
656	COVID-19 vaccine eligibility of pregnant and lactating women in Bangladesh: Gap between policy and policy interpretation among policymakers and healthcare workers.	Limaye RJ and Fesshaye B and Singh P and Zavala E and Akter S and Siddiqua TJ and Rahman H and Ali H and Karron R	Vaccine: X	No	Not topic of interest
657	An integrated newborn care kit (iNCK) to save newborn lives and improve health outcomes in Gilgit Baltistan (GB), Pakistan: study protocol for a cluster randomized controlled trial.	Fadaleh SMA and Pell LG and Yasin M and Farrar DS and Khan SH and Tanner Z and Paracha S and Madhani F and Bassani DG and Ahmed I and Soofi SB and Taljaard M and Spitzer RF and Bhutta ZA and Morris SK	BMC public health	No	Not topic of interest
658	Outcomes of neonatal critical congenital heart disease: results of a prospective registry-based study from South India.	Sasikumar D and Prabhu MA and Kurup R and Francis E and Kumar S and Gangadharan ST and Mahadevan KK and Sivasankaran S and Kumar RK	Archives of disease in childhood	No	Not topic of interest
659	Point-of-care ultrasound training in low-income countries: a need of time.	Ali N and Soomar SM and Waheed S	Annals of medicine and surgery (2012)	No	Not topic of interest
660	Feasibility, acceptability, and preliminary efficacy of yoga to improve maternal mental health and immune function during the COVID-19 crisis (Yoga-M(2) trial): a pilot randomized controlled trial.	Shidhaye R and Bangal V and Bhargav H and Tilekar S and Thanage C and Gore S and Doifode A and Thete U and Game K and Hake V and Kunkulol R	Frontiers in human neuroscience	No	Mental care
661	Global burden of pelvic inflammatory disease and ectopic pregnancy from 1990 to 2019.	He D and Wang T and Ren W	BMC public health	No	Not topic of interest
662	Contextual factors influencing the implementation of midwifery-led care units in India.	Bogren M and Jha P and Sharma B and Erlandsson K	Women and birth : journal of the Australian College of Midwives	No	Not topic of interest
663	The Promise of Teleconsultation in the Era of Pandemic: A Case from Bangladesh.	Khatun F and Ahmed NU and Rahman H and Roy SS and Chowdhury SA and Chowdhury R and Sheikh SP and Rasheed S and Reidpath DD	Telemedicine journal and e-health : the official journal of the American Telemedicine Association	No	Not topic of interest
664	Negative Emotions, Triggers, and Coping Strategies Among Postpartum Indian Women During Second Wave of COVID-19 Pandemic: Lessons for the Subsequent Waves and Beyond.	Kumari A and Jaiswal P and Ranjan P and Kumari R and Chadda RK and Upadhyay AD and Bhatla N	Journal of obstetrics and gynaecology of India	No	Not topic of interest
665	Interventions to support contraceptive choice and use: a global systematic map of systematic reviews.	D'Souza P and Phagdol T and D'Souza SRB and Anupama DS and Nayak BS and Velayudhan B and Bailey JV and Stephenson J and Oliver S	The European journal of contraception & reproductive health care : the official journal of the European Society of Contraception	No	Not topic of interest
666	Prevalence of essential newborn care in home and facility births in the Peruvian Amazon: analysis of census data from programme evaluation in three remote districts of the Loreto region.	Reinders S and Blas MM and Neuman M and Huicho L and Ronsmans C	Lancet regional health. Americas	No	Not topic of interest
667	Analysis of human rabies deaths reported at two hospitals in Karachi, Pakistan: a call to save lives by reforming rabies prevention facilities.	Salahuddin N and Gohar MA and Jamali S and Qureshi MA and Baig-Ansari N	Transactions of the Royal Society of Tropical Medicine and Hygiene	No	Not topic of interest
668	COVID-19 among Patients Visiting the Department of Emergency of a Tertiary Care Centre: A Descriptive Cross-sectional Study.	Shrestha MR and Basnet A and Maharjan R and Chand AB and Karki L and Singh S and Ghimire S and Maharjan R	JNMA; journal of the Nepal Medical Association	No	Not topic of interest
669	An Equity Analysis of Zero-Dose Children in India Using the National Family Health Survey Data: Status, Challenges, and Next Steps.	Taneja G and Datta E and Sapru M and Johri M and Singh K and Jandu HS and Das S and Ray A and Laserson K and Dhawan V	Cureus	No	Not topic of interest
670	The characteristics and impact of small and medium forest enterprises on sustainable forest management in Ghana.	Anane S and Kombiok E and Afrifa AB	Scientific reports	No	Not topic of interest
671	'The wife should do as her husband advises': Understanding factors influencing contraceptive use decision making among married Pakistani couples-Qualitative study.	Sarfraz M and Hamid S and Kulane A and Jayasuriya R	PloS one	No	Not topic of interest
672	Knowledge of handling medical emergencies among general dental practitioners pan India: a cross-sectional survery.	Gupta S and Mishra S and Behl S and Srikant N and Mascarenhas R	BMC research notes	No	Not topic of interest
673	Suicidal Attempt among Psychiatry Patients Presented to the Department of Emergency of a Tertiary Care Centre: A Descriptive Cross-sectional Study.	Jha P and Subedi S and Paudyal S and Panta PP	JNMA; journal of the Nepal Medical Association	No	Not topic of interest
674	Intermittent preventive treatment with Sulfadoxine pyrimethamine for malaria: a global overview and challenges affecting optimal drug uptake in pregnant women.	Nana RRD and Hawadak J and Foko LPK and Kumar A and Chaudhry S and Arya A and Singh V	Pathogens and global health	No	Not topic of interest
675	The influence of environment and Earnings on Prolonged existence and human fertility: A Deeper Dive into Asia's environmentally vulnerable nations.	Golo MA and Han D and Ibrar M and Haroon MA	Heliyon	No	Not topic of interest
676	Public Health Challenges in the Context of the Global Spread of Mpox Infections.	Rahi M and Joy S and Sharma A	The American journal of tropical medicine and hygiene	No	Not topic of interest
677	Counting adolescents in: the development of an adolescent health indicator framework for population-based settings.	Shinde S and Harling G and Assefa N and BÃ¤rnighausen T and Bukenya J and Chukwu A and Darling AM and Manu A and Millogo O and Mwanyika-Sando M and Ncayiyana J and Nurhussien L and Patil R and Tang K and Fawzi W	EClinicalMedicine	No	Not topic of interest
678	Health inequities around gender, disability and internal migration: are local governments doing enough.	Nair MR and Kumar SS and Babu SS and Chandru BA and Kunjumon KS and Divya CS and Varma RP	Public health action	No	Not topic of interest
679	Deep Inception-ResNet: A Novel Approach for Personalized Prediction of Cumulative Pregnancy Outcomes in Vitro Fertilization Treatment (IVF).	Majumdar G and Sengupta A and Narad P and Pandey H	Journal of obstetrics and gynaecology of India	No	Not topic of interest
680	Non-Puerperal Chronic Inversion of Uterus Due to Big Fibroid Uterus in a Post-Menopausal Woman.	Rashid F and Akhter K and Karim T and Sattar MA and Chowdhury S	Mymensingh medical journal : MMJ	No	Not topic of interest
681	Prospective study of pyrexia with pregnancy.	Mewada BN and Gandhi D and Diwan F and Panchal PN	Annals of African medicine	No	Not topic of interest
682	Using geographic information system to track children and optimize immunization coverage and equity in Karachi, Pakistan.	Siddique M and Iftikhar S and Dharma VK and Shah MT and Siddiqi DA and Malik AA and Chandir S	Vaccine	No	Not topic of interest
683	An overview of diarrhea among infants and under-five in Punjab-Pakistan.	Jabeen S and Saha UR and van Wesenbeeck CFA and Mushtaq K	Journal of pediatric nursing	No	Not topic of interest
684	Results of an international survey on the status of prehospital care.	Rudd AG and Zhao J and Ford G and Melifonwu R and Abraham SV and Fisher M and Andersen G and Waters D and Li D and Liu R	International journal of stroke : official journal of the International Stroke Society	No	Not topic of interest
685	Diagnostic validity of premenstrual dysphoric disorder: revisited.	Naik SS and Nidhi Y and Kumar K and Grover S	Frontiers in global women's health	No	Not topic of interest
686	Environmental Health Risks After the 2023 Turkey-Syria Earthquake and Salient Mitigating Strategies: A Critical Appraisal.	Ahmed SK and Chandran D and Hussein S and Sv P and Chakraborty S and Islam MR and Dhama K	Environmental health insights	No	Not topic of interest
687	Clinical standards for the diagnosis and management of asthma in low- and middle-income countries.	Jayasooriya S and Stolbrink M and Khoo EM and Sunte IT and Awuru JI and Cohen M and Lam DC and Spanevello A and Visca D and Centis R and Migliori GB and Ayuk AC and Buendia JA and Awokola BI and Del-Rio-Navarro BE and Muteti-Fana S and Lao-Araya M and Chiarella P and Badellino H and Somwe SW and Anand MP and GarcÃ­-Corzo JR and Bekele A and Soto-Martinez ME and Ngahane BHM and Florin M and Voyi K…	The international journal of tuberculosis and lung disease : the official journal of the International Union against Tuberculosis and Lung Disease	No	Not topic of interest
688	An integrated qualitative and quantitative study on sexual and reproductive health problems faced by women with disabilities in Chandigarh, India.	Sharma R and Kumar A and Suri V and Kaur S and Singh AJ	International journal of gynaecology and obstetrics: the official organ of the International Federation of Gynaecology and Obstetrics	No	Not topic of interest
689	A reflection of Africa's cardiac surgery capacity to manage congenital heart defects: a perspective.	Awuah WA and Adebusoye FT and Wellington J and Ghosh S and Tenkorang PO and Machai PNM and Abdul-Rahman T and Mani S and Salam A and Papadakis M	Annals of medicine and surgery (2012)	No	Not topic of interest
690	Factors determining success and the cost of materials used in securing intravenous access in an emergency setting: A prospective observational study.	Vadgaonkar A and Kothale N and Patil P and Kothari AH and Shetty YC	International emergency nursing	No	Not topic of interest
691	An SEQAIHR model to study COVID-19 transmission and optimal control strategies in Hong Kong, 2022.	Saha P and Biswas SK and Biswas MHA and Ghosh U	Nonlinear dynamics	No	Not topic of interest
692	Pakistan's healthcare preparedness after the NIH warned of a new diphtheria strain and Covid-19 variation.	Muzzamil M and Naz S and Mumtaz H and Omair W	Journal of Taibah University Medical Sciences	No	Not topic of interest
693	Prevalence of anemia among reproductive women in different social group in India: Cross-sectional study using nationally representative data.	Sharif N and Das B and Alam A	PloS one	No	Not topic of interest
694	Prevalence of Undernutrition Among Tribal Lactating Mothers in Andhra Pradesh, India.	Garg K and Reddy B V and Kakkar R and Aravindakshan R and Gupta A	Cureus	No	Not topic of interest
695	Out-of-pocket expenditure and its correlates for institutional deliveries in private and public healthcare sectors in India: findings from NFHS 5.	Manna S and Singh D and Ghosal S and Rehman T and Kanungo S and Pati S	BMC public health	No	Inappropriate outcome measure
696	Examining district-level disparity and determinants of timeliness of emergency medical services in Maharashtra, India.	Jana A and Sarkar A and Parmar V and Saunik S	Scientific reports	No	Not topic of interest
697	Ozone-induced neurotoxicity: In vitro and in vivo evidence.	Singh S A and Suresh S and Vellapandian C	Ageing research reviews	No	Not topic of interest
698	Adverse events following COVID-19 vaccination among pregnant women attending primary health centers: An active-surveillance study.	Goruntla N and Karisetty B and Nandini N and Bhupasamudram B and Gangireddy HR and Veerabhadrappa KV and Ezeonwumelu JOC and Bandaru V	Vacunas	No	Not topic of interest
699	Predicting Complicated Appendicitis Based on Neutrophil to Lymphocyte Ratio, A Study in University Hospital of Nepal.	Shrestha B and Koju R and Makaju Shrestha S and Shrestha K and Hada G and Shakya YR and Karmacharya RM and Malla BR	Kathmandu University medical journal (KUMJ)	No	Not topic of interest
700	Establishing Self-Harm Registers: The Role of Process Mapping to Improve Quality of Surveillance Data Globally.	Bebbington E and Poole R and Kumar SP and Krayer A and Krishna M and Taylor P and Hawton K and Raman R and Kakola M and Srinivasarangan M and Robinson C	International journal of environmental research and public health	No	Not topic of interest
701	Evaluating the Use of E-Learning in Indian Emergency Medicine Residency Programs During the COVID-19 Pandemic: A National Cross-Sectional Survey.	Krishnan S V and Kunju SA and Nayak SS and Gopinathan V and Sirur FM and Kumara V and Balakrishnan JM	Disaster medicine and public health preparedness	No	Not topic of interest
702	Role of oxygenation devices in alleviating the oxygen crisis in India.	Batheja D and Kurian V and Buteau S and Joy N and Nair A	PLOS global public health	No	Not topic of interest
703	Menstrual health and hygiene among Juang women: a particularly vulnerable tribal group in Odisha, India.	Mudi PK and Pradhan MR and Meher T	Reproductive health	No	Not topic of interest
704	Evaluation of cervical cancer screening during pregnancy in India: Human papillomavirus testing can change the paradigm.	Sudhakaran S and Bhatla N and Mathur SR and Mahey R and Vashist S and Natarajan J and Kachhawa G and Kumari R and Tanwar P	The National medical journal of India	No	Not topic of interest
705	Waiting for the wave, but missing the tide: Case studies of climate-related (im)mobility and health.	McMichael C and Schwerdtle PN and Ayeb-Karlsson S	Journal of migration and health	No	Not topic of interest
706	Epidemiological pattern and management of dog bite injuries in Karachi, Pakistan: A cross-sectional study.	Khan UR and Soomar SM and Ghazi SM and Naeem R and Kerai S and Jamali S	Injury	No	Not topic of interest
707	Effect of COVID-19 pandemic on utilization of maternal healthcare services in a rural area of Haryana - A record-based comparative study.	Singh T and Kaur R and Kant S and Mani K and Yadav K and Gupta SK	Journal of family medicine and primary care	No	Wrong study type
708	Bio-organic fertilizer production from industrial waste and insightful analysis on release kinetics.	Majee S and Sarkar KK and Sarkhel R and Halder G and Mandal DD and Rathinam NK and Mandal T	Journal of environmental management	No	Not topic of interest
709	A culturally adapted manual-assisted problem-solving intervention (CMAP) for adults with a history of self-harm: a multi-centre randomised controlled trial.	Husain N and Kiran T and Chaudhry IB and Williams C and Emsley R and Arshad U and Ansari MA and Bassett P and Bee P and Bhatia MR and Chew-Graham C and Husain MO and Irfan M and Khaliq A and Minhas FA and Naeem F and Naqvi H and Nizami AT and Noureen A and Panagioti M and Rasool G and Saeed S and Bukhari SQ and Tofique S and Zadeh ZF and Zafar SN and Chaudhry N	BMC medicine	No	Not topic of interest
710	Noninvasive diagnosis of Ascaris lumbricoides in the common bile duct: A pediatric case report of acute pancreatitis.	Samir K and Subash T and Subash A and Bilal H and Shah HH and Dave T	Clinical case reports	No	Not topic of interest
711	A multi-country study of the associations between HIV vulnerability status, perception of COVID-19 related stigma and post-traumatic stress symptoms during the first wave of the pandemic.	Folayan MO and ZuÃ±iga RAA and Virtanen JI and Ellakany P and Al-Tammemi AB and Quadri MFA and Jafer M and Ara E and Ayanore MA and Gaffar B and Aly NM and Idigbe I and Lusher J and Ezechi OC and Nguyen AL and Tantawi ME	BMC public health	No	Not topic of interest
712	The debt trap, a shadow pandemic for commercial sex workers: Vulnerability, impact, and action.	Shekhar B	International review of victimology	No	Not topic of interest
713	Impact of a school-based nutrition educational intervention on knowledge related to iron deficiency anaemia in rural Karnataka, India: A mixed methods pre-post interventional study.	Salam SS and Ramadurg U and Charantimath U and Katageri G and Gillespie B and Mhetri J and Patil S and Mallapur A and Karadiguddi C and Vastrad P and Dandappanavar A and Roy S and Peerapur B and Goudar S and Anumba DOC	BJOG : an international journal of obstetrics and gynaecology	No	Not topic of interest
714	Knowledge, attitude, and practice of infertility: a comparative study in infertile and fertile Indian women.	Sharma A and Kamboj N and Saraswathy KN and Puri M and Babu N and Mahajan C	Journal of biosocial science	No	Not topic of interest
715	Assessing the Role of AI-Based Smart Sensors in Smart Cities Using AHP and MOORA.	Khan HU and Nazir S	Sensors (Basel, Switzerland)	No	Not topic of interest
716	A community health worker-led program to improve access to gestational diabetes screening in urban slums of Pune, India: Results from a mixed methods study.	Chebrolu P and Chalem A and Ponticiello M and Broderick K and Vaidyanathan A and Lorenc R and Kulkarni V and Onawale A and Mathad JS and Sundararajan R	PLOS global public health	No	Not topic of interest
717	Spectrum of abdominal tuberculosis presenting as acute surgical emergency: Relevance in 21st century, a case series.	Ethiraj S and Sahoo AK and Das BM	The Indian journal of tuberculosis	No	Not topic of interest
718	Assessment of Functioning of Health and Wellness Centers of Western Odisha: A Cross-Sectional Study.	Panda SK and Panda D and Behera RR and Panda SC and Munda A and Sahu PR	Cureus	No	Not topic of interest
719	The Use of Prehospital Intensive Care Units in Emergencies-A Scoping Review.	Alruwaili A and Khorram-Manesh A and Ratnayake A and Robinson Y and Goniewicz K	Healthcare (Basel, Switzerland)	No	Not topic of interest
720	Difference in general practice telehealth utilisation associated with birth country during COVID-19 from two Australian states.	Sezgin G and Dai Z and McLeod A and Pearce C and Georgiou A	Ethics, medicine, and public health	No	Not topic of interest
721	Home-based cardiac rehabilitation: development, implementation and outcome evaluation in patients with coronary artery diseases in Lahore, Pakistan - a mixed-methods study protocol.	Yaqoob A and Barolia R and Ladak L and Hanif A and Khan AH and Sahar W	BMJ open	No	Not topic of interest
722	Experience from an immunohematology reference testing center.	Mathur A and Prinja N and Srivalli A and Chakraboty S and Reddy TSVK	Asian journal of transfusion science	No	Not topic of interest
723	Study protocol for an individually randomized control trial for India's first roleplay-based mobile game for reproductive health for adolescent girls.	Saha A and Dixit A and Shankar L and Battala M and Khan N and Saggurti N and Ayyagari K and Raj A and Howard S	Reproductive health	No	Not topic of interest
724	Zinc oxide nanoparticles coated urea enhances nitrogen efficiency and zinc bioavailability in wheat in alkaline calcareous soils.	Amin S and Aziz T and Zia-Ur-Rehman M and Saleem I and Rizwan M and Ashar A and Mussawar HA and Maqsood MA	Environmental science and pollution research international	No	Not topic of interest
725	Comparison of the Mean Cross-sectional Area of the Median Nerve between Pregnant and Non-Pregnant Women Using Ultrasonography in a Tertiary Level Hospital, Nepal.	Adhikari G and Regmi PR and Paudel S and Lamichhane B and Kayastha P and Maharjan S and Amatya I	Kathmandu University medical journal (KUMJ)	No	Not topic of interest
726	Newborn Care Practices and Associated Factors Influencing Their Health in a Northern Rural India.	Islam MA and Khan MS and Khan AA and Narapureddy BR and Lingala KVR and Nasir N and Muzammil K and Ahmad I and Dawria A and Faheem A and Mohieldin A	Children (Basel, Switzerland)	No	Not topic of interest
727	A Study of Maternal and Umbilical Cord Blood Lead Levels in Pregnant Women.	Mahdi AA and Ansari JA and Chaurasia P and Ahmad MK and Kunwar S and McClean S and Yogarajah P	Indian journal of clinical biochemistry : IJCB	No	Not topic of interest
728	Prevalence and Predictors of Stunting in Children Under Five Years of Age.	Rafique S and Afzal S	Journal of the College of Physicians and Surgeons--Pakistan : JCPSP	No	Not topic of interest
729	Economics of field size and shape for autonomous crop machines.	Al-Amin AKMA and Lowenberg-DeBoer J and Franklin K and Behrendt K	Precision agriculture	No	Not topic of interest
730	Medical Termination of Pregnancy Act of India: Treading the Path between Practical and Ethical Reproductive Justice.	Pai SN and Chandra KS	Indian journal of community medicine : official publication of Indian Association of Preventive & Social Medicine	No	Not topic of interest
731	Female Leadership during COVID-19: The Effectiveness of Diverse Approaches towards Mitigation Management during a Pandemic.	Ozdenerol E and Bingham-Byrne RM and Seboly J	International journal of environmental research and public health	No	Not topic of interest
732	The NeoRoo mobile app: Initial design and prototyping of an Android-based digital health tool to support Kangaroo Mother Care in low/middle-income countries (LMICs).	Bucher SL and Young A and Dolan M and Padmanaban GP and Chandnani K and Purkayastha S	PLOS digital health	No	Not topic of interest
733	Technological transformation and changing social relations in the ring seine fishery of Kerala, India.	Gopal N and Hapke HM and Edwin L	Maritime studies : MAST	No	Not topic of interest
734	Cost of treating sick young infants (0-59 days) with Possible Serious Bacterial Infection in resource-constrained outpatient primary care facilities: An insight from implementation research in two districts of Haryana and Uttar Pradesh (India).	Garg CC and Mukopadhyay R and Arora NK and Awasthi S and Verma RK and Poluru R and Limbu P and Qazi SA and Bahl R and Nisar YB	Journal of global health	No	Not topic of interest
735	Knowledge, Concerns, and Psychological Distress Among Caregivers of Patients Seeking Emergency Medical Care for Non-COVID-19-Related Illness During the COVID-19 Pandemic: A Cross-Sectional Study.	Srivastava N and Anand V and Kumar A and Singh S and Dey C and Rathia SK	Cureus	No	Not topic of interest
736	Burden of malaria during pregnancy in perennial transmission settings of two densely forested and remote blocks (Baihar and Birsa) of district Balaghat, Madhya Pradesh, central India.	Jain V and Sharma RK and Shukla MM and Khosla KK and Singh N and Shanmugam R	The National medical journal of India	No	Not topic of interest
737	Prevalence and predictors of vaccine hesitancy among mothers of under-five children: A hospital-based cross-sectional study.	Goruntla N and Akanksha K and Lalithaasudhaa K and Pinnu V and Jinka D and Bhupalam P and Doniparthi J	Journal of education and health promotion	No	Not topic of interest
738	Exploring the China-Pakistan economic corridor project performance during Covid-19 pandemic.	Mahmood S and Sun H and Abdein MA and Qadri SU and Iqbal A and Abdelkader MFM and Mahmoud MH and Hewedy O	Heliyon	No	Not topic of interest
739	Nano-diagnostics as an emerging platform for oral cancer detection: Current and emerging trends.	Chakraborty D and Ghosh D and Kumar S and Jenkins D and Chandrasekaran N and Mukherjee A	Wiley interdisciplinary reviews. Nanomedicine and nanobiotechnology	No	Not topic of interest
740	Monkeypox (mpox) inÂ immunosuppressed patients.	Ahmed SK and Mohamed MG and Dabou EA and Abuijlan I and Chandran D and El-Shall NA and Chopra H and Dhama K	F1000Research	No	Not topic of interest
741	Epidemiological Profile and Spatio-Temporal Pattern of Infant Deaths in a District of North India during 2016-2019.	Sachdeva A and Verma R and Agrawal G and Vinay and Satija J	Indian journal of community medicine : official publication of Indian Association of Preventive & Social Medicine	No	Not topic of interest
742	Design, development and application of a compact robotic transplanter with automatic seedling picking mechanism for plug-type seedlings.	Khadatkar A and Pandirwar AP and Paradkar V	Scientific reports	No	Not topic of interest
743	Monkeypox Post-COVID-19: Knowledge, Worrying, and Vaccine Adoption in the Arabic General Population.	Swed S and Bohsas H and Alibrahim H and Rakab A and Hafez W and Sawaf B and Amir RM and Motawei AS and Aljabali A and Shoib S and Atef Ismail Ahmed Ibrahim I and Ahmad Almashaqbeh SH and Qaid Shaddad EA and Alqaisi M and Abdelrahman A and Fathey S and Hurlemann R and Elsayed MEG and Barboza JJ and Mohanty A and Rodriguez-Morales AJ and Padhi BK and Sah R	Vaccines	No	Not topic of interest
744	Scorpion Sting Envenomation, a Neglected Tropical Disease: A Nationwide Survey Exploring Perspectives and Attitudes of Resident Doctors from India.	Kumar A and Goyal S and Garg MK and Gopalakrishnan M	The American journal of tropical medicine and hygiene	No	Not topic of interest
745	Prevalence of Stunting and its Biosocial Determinants among Young Children Enrolled at Urban Anganwadi Centers in Rishikesh, Uttarakhand.	Jasrotia A and Saxena V and Bahurupi YA and Singh P	Indian journal of community medicine : official publication of Indian Association of Preventive & Social Medicine	No	Not topic of interest
746	Analysis of Socio-Demographic Profiles of Suicidal Hanging Cases to Formulate a Preventive Strategy: An Autopsy-Based Study Conducted at a Tertiary Care Hospital in the North-East Region of India.	Barman S and Bairagi KK	Cureus	No	Not topic of interest
747	Reported prevalence of von Willebrand disease worldwide in relation to income classification.	Stonebraker JS and Iorio A and Lavin M and Rezende SM and Srivastava A and Pierce GF and Coffin D and Tootoonchian E and Makris M	Haemophilia : the official journal of the World Federation of Hemophilia	No	Not topic of interest
748	Global disparities in mortality and liver transplantation in hospitalised patients with cirrhosis: a prospective cohort study for the CLEARED Consortium.	Bajaj JS and Choudhury AK and Xie Q and Kamath PS and Topazian M and Hayes PC and Torre A and Desalegn H and Idilman R and Cao Z and Alvares-da-Silva MR and George J and Bush BJ and Thacker LR and Wong F	The lancet. Gastroenterology & hepatology	No	Not topic of interest
749	Nurturing the Next Generation: Health Challenges in Infants and Children Across Asia and Africa.	Agrawal S and Kumar M and Chakole S	Cureus	No	Not topic of interest
750	Breast cancer risk factors based on reproductive and nonreproductive profiling of Pakistani women: A hospital based case control study.	Keenjhar R and Zulfiqar AL and Khalida S and Khalida NM and Urooj B and Zoheb RM	African journal of reproductive health	No	Not topic of interest
751	The 'pulmonary diseases spectrum' in HIV infected children.	Lala MM	The Indian journal of tuberculosis	No	Not topic of interest
752	Smokeless tobacco use and public health nutrition: a global systematic review.	Saxena S and Singh PK and Singh L and Kashyap S and Singh S	Public health nutrition	No	Not topic of interest
753	Clinico-Demographic Profile and Factors Affecting Duration of Hospital Stay Among Burn Patients in an Emergency Department of a Tertiary Care Center, South India: A Hospital-Based Cross-Sectional Study.	Mahalingam S and Rajendran G and Rajaa S and Aazmi A and Maroju N and Purushothaman S and Gara M and Karn S and Rajendran A and Balassoundaram V	Cureus	No	Not topic of interest
754	Effectiveness of Parental Preparedness Package among Couples Conceived with Artificial Reproductive Techniques.	Arora N and Jiwan T and Juneja SK and Tandon P	International journal of applied & basic medical research	No	Not topic of interest
755	Machine learning based integrated scheduling and rescheduling for elective and emergency patients in the operating theatre.	Eshghali M and Kannan D and Salmanzadeh-Meydani N and Esmaieeli Sikaroudi AM	Annals of operations research	No	Not topic of interest
756	Technical feasibility of multimodal imaging in neonatal hypoxic-ischemic encephalopathy from an ovine model to a human case series.	Hagan B and Mujumdar R and Sahoo JP and Das A and Dutta A	Frontiers in pediatrics	No	Not topic of interest
757	A rapid systematic scoping review of research on the impacts of water contaminated by chemicals on very young children.	Shittu E and Lakhanpaul M and Vigurs C and Sarkar K and Koch M and Parikh P and Campos LC	The Science of the total environment	No	Not topic of interest
758	Gram-negative Late Onset Neonatal Sepsis in a Tertiary Care Center From Central India: A Retrospective Analysis.	Pataskar A and Chandel A and Chauhan V and Jain M	Clinical medicine insights. Pediatrics	No	Not topic of interest
759	Key ethical challenges in providing dialysis in low resource settings - A view from the trenches.	Pais P and Luyckx V	Indian journal of medical ethics	No	Not topic of interest
760	Breastfeeding practices based on the gestational age and weight at birth in the first six months of life in a population-based cohort of infants from North India.	Sharma S and Chowdhury R and Taneja S and Mazumder S and Bhatia K and Ghosh R and Karantha SC and Dhabhai N and Chellani H and Bahl R and Bhandari N	Frontiers in pediatrics	No	Not topic of interest
761	Changing Teaching Trends During Covid-19 And Its Impact On Ent Residency Program In India: A Cross Sectional Study.	Janardhan M and Trehan S and Chaudhary N and Bhasarkar A	Indian journal of otolaryngology and head and neck surgery : official publication of the Association of Otolaryngologists of India	No	Not topic of interest
762	The Out-of-pocket Expenditures Incurred during Neonatal Hospitalization in a Public Hospital in Tamil Nadu - A Cross-Sectional Study.	Kumaravel KS and Anurekha V and Palanivelraja T and Gobinathan S and Gowri M and Ramya S	Indian journal of community medicine : official publication of Indian Association of Preventive & Social Medicine	No	Not topic of interest
763	Current insights and emerging trends in early-onset type 2 diabetes.	Misra S and Ke C and Srinivasan S and Goyal A and Nyriyenda MJ and Florez JC and Khunti K and Magliano DJ and Luk A	The lancet. Diabetes & endocrinology	No	Not topic of interest
764	Current Update on Rotavirus in-Silico Multiepitope Vaccine Design.	Kuri PR and Goswami P	ACS omega	No	Not topic of interest
765	Everyday capabilities were a path to resilience during COVID-19: a case study of five countries.	Neill R and Neel AH and Cardona C and Bishai D and Gupta S and Mohan D and Jain N and Basu S and Closser S	Health policy and planning	No	Not topic of interest
766	Recent Advances in Microfluidics-Based Electrochemical Sensors for Foodborne Pathogen Detection.	Kulkarni MB and Ayachit NH and Aminabhavi TM	Biosensors	No	Not topic of interest
767	Burden of Childhood Injuries in India and Possible Public Health Interventions: A Systematic Review.	Kumar M and Pathak VK and Tripathi S and Upadhyay A and Singh VV and Lahariya C	Indian journal of community medicine : official publication of Indian Association of Preventive & Social Medicine	No	Not topic of interest
768	Knowledge, Attitude, Practice and Preparedness toward COVID-19 Pandemic among Healthcare Workers in Designated COVID Hospitals of a North-Eastern State of India.	Mahanta P and Deka H and Sarma B and Konwar R and Thakuria KD and Kalita D and Singh SG and Eshori L	Hospital topics	No	Not topic of interest
769	Knowledge, Attitude and Worry in the Kurdistan Region of Iraq during the Mpox (Monkeypox) Outbreak in 2022: An Online Cross-Sectional Study.	Ahmed SK and Abdulqadir SO and Omar RM and Abdullah AJ and Rahman HA and Hussein SH and Mohammed Amin HI and Chandran D and Sharma AK and Dhama K and Sallam M and Harapan H and Salari N and Chakraborty C and Abdulla AQ	Vaccines	No	Not topic of interest
770	Knowledge, Attitudes and Behaviors of Clients Regarding Cervical Cancer Screening at Gynecology Consultations of the University Hospital of Cocody.	Mian DB and Koffi SV and Nsahlai CJ and Adjoby R and Gbary E and N'guessan K and Boni S	Journal of obstetrics and gynaecology of India	No	Not topic of interest
771	Prevalence of Vitamin B(12) and Folate Deficiencies in Indian Children and Adolescents.	Shalini T and Pullakhandam R and Ghosh S and Kulkarni B and Rajkumar H and Sachdev HS and Kurpad AV and Reddy GB	Nutrients	No	Not topic of interest
772	Towards a Secure Technology-Driven Architecture for Smart Health Insurance Systems: An Empirical Study.	Al-Quayed F and Humayun M and Tahir S	Healthcare (Basel, Switzerland)	No	Not topic of interest
773	Evaluation of the treatment options for COVID-19 patients using generalized hesitant fuzzy- multi criteria decision making techniques.	Nandi S and Granata G and Jana S and Ghorui N and Mondal SP and Bhaumik M	Socio-economic planning sciences	No	Not topic of interest
774	Tenon's patch graft to the rescue during COVID-19 pandemic.	Panigrahi S and Mahapatra B and Baskey S	GMS ophthalmology cases	No	Not topic of interest
775	Routine Pediatric Surgical Emergencies: Incidence, Morbidity, and Mortality During the 1st 8000 Days of Life-A Narrative Review.	Abbas A and Laverde R and Yap A and Stephens CQ and Samad L and Seyi-Olajide JO and Ameh EA and Ozgediz D and Lakhoo K and Bickler SW and Meara JG and Bundy D and Jamison DT and Klazura G and Sykes A and Philipo GS	World journal of surgery	No	Not topic of interest
776	Periconceptional diet and the risk of gestational diabetes in south Indian women: findings from the BAngalore Nutrition Gestational diabetes LiFEstyle Study (BANGLES).	Mahendra A and Kehoe SH and Kumaran K and Krishnaveni GV and Arun N and Pidaparthy P and Kini P and Taskeen U and Fall CHD	The Lancet. Global health	No	Not topic of interest
777	Predisposing, enabling and reinforcing factors associated with opioid addiction helping behaviour in tri-state Appalachian counties: application of the PRECEDE-PROCEED model-cross-sectional analysis.	Wilkerson AH and Sharma M and Davis RE and Stephens PM and Kim RW and Bhati D and Nahar VK	BMJ open	No	Not topic of interest
778	Profile of Acute Encephalitis Syndrome Patients from South India.	Suma R and Netravathi M and Gururaj G and Thomas PT and Singh B and Solomon T and Desai A and Vasanthapuram R and Banandur PS	Journal of global infectious diseases	No	Not topic of interest
779	Diagnostic utility of lung ultrasound in predicting the need for surfactant therapy in preterm neonates with respiratory distress.	Singh P and Patnaik S and Verma A and Garegrat R and Maheshwari R and Suryawanshi P	Frontiers in pediatrics	No	Not topic of interest
780	The Future of Epidemic and Pandemic Vaccines to Serve Global Public Health Needs.	Farlow A and Torreele E and Gray G and Ruxrungtham K and Rees H and Prasad S and Gomez C and Sall A and MagalhÃ£es J and Olliaro P and Terblanche P	Vaccines	No	Not topic of interest
781	Uncharted risk measures for the management of sustainable mining.	Watts BA and Palmeira Zago VC and Gopakumar L and Ghazaryan K and Movsesyan H	Integrated environmental assessment and management	No	Not topic of interest
782	Risk factors for inadequate and excessive gestational weight gain in 25 low- and middle-income countries: An individual-level participant meta-analysis.	Darling AM and Wang D and Perumal N and Liu E and Wang M and Ahmed T and Christian P and Dewey KG and Kac G and Kennedy SH and Subramoney V and Briggs B and Fawzi WW	PLoS medicine	No	Not topic of interest
783	Patterns of antibiotic use, pathogens, and prediction of mortality in hospitalized neonates and young infants with sepsis: A global neonatal sepsis observational cohort study (NeoOBS).	Russell NJ and StÃ¶hr W and Plakkal N and Cook A and Berkley JA and Adhisivam B and Agarwal R and Ahmed NU and Balasegaram M and Ballot D and Bekker A and Berezin EN and Bilardi D and Boonkasidecha S and Carvalheiro CG and Chami N and Chaurasia S and Chiurchiu S and Colas VRF and Cousens S and Cressey TR and de Assis ACD and Dien TM and Ding Y and Dung NT and Dong H and Dramowski A and Ds M and D…	PLoS medicine	No	Not topic of interest
784	Telephonic intervention to combat non-adherence to oral iron-folic acid supplementation in pregnancy: A randomized controlled trial.	Sharma S and Smitha MV and Balakrishnan D	European journal of obstetrics & gynecology and reproductive biology: X	No	Not topic of interest
785	Analytical and Clinical Performance of Two Point of Care Rapid Antibody Assays for SARS-CoV-2.	Chakraborty B and Nath S and Deb S and Baruah A and Paul M and Dutta SS and Barbhuiya MA	Annals of clinical and laboratory science	No	Not topic of interest
786	Risks in the Management of Polytrauma Patients: Clinical Insights.	Iyengar KP and Venkatesan AS and Jain VK and Shashidhara MK and Elbana H and Botchu R	Orthopedic research and reviews	No	Not topic of interest
787	Orthodontic emergencies and mental health of patients undergoing orthodontic treatment during COVID-19 pandemic: A questionnaire study.	Verma S and Bhupali NR and Singh SP and Kumar V and Verma RK	Journal of oral biology and craniofacial research	No	Not topic of interest
788	Data on road traffic incidents for Sydney greater metropolitan area.	Anna VABK and Bisht LS and Chand S	Data in brief	No	Not topic of interest
789	Appraisal of published guidelines in European countries addressing the clinical care of childhood sexual abuse: protocol for a systematic review.	Otterman G and Nurmatov U and Akhlaq A and Naughton A and Kemp AM and Korhonen L and Jud A and Vollmer Sandholm MJ and Mora-Theuer E and Moultrie S and Chalumeau M and Karst WA and Greenbaum J	BMJ open	No	Not topic of interest
790	The 2023 report of the Lancet Countdown on health and climate change: the imperative for a health-centred response in a world facing irreversible harms.	Romanello M and Napoli CD and Green C and Kennard H and Lampard P and Scamman D and Walawender M and Ali Z and Ameli N and Ayeb-Karlsson S and Beggs PJ and Belesova K and Berrang Ford L and Bowen K and Cai W and Callaghan M and Campbell-Lendrum D and Chambers J and Cross TJ and van Daalen KR and Dalin C and Dasandi N and Dasgupta S and Davies M and Dominguez-Salas P and Dubrow R and Ebi KL and Ec…	Lancet (London, England)	No	Not topic of interest
791	The global, regional, and national burden of appendicitis in 204 countries and territories, 1990-2019: a systematic analysis from the Global Burden of Disease Study 2019.	Guan L and Liu Z and Pan G and Zhang B and Wu Y and Gan T and Ouyang G	BMC gastroenterology	No	Not topic of interest
792	Utility of Platelet Indices as a Predictive Marker in Sepsis: An Observational Study From North East India.	Sharma DJ and Ganguly S and M R and Batta A and Paul Majumder A	Cureus	No	Not topic of interest
793	Recommendations from the 2023 International Evidence-based Guideline for the Assessment and Management of Polycystic Ovary Syndrome.	Teede HJ and Tay CT and Laven J and Dokras A and Moran LJ and Piltonen TT and Costello MF and Boivin J and M Redman L and A Boyle J and Norman RJ and Mousa A and Joham AE	Fertility and sterility	No	Not topic of interest
794	Achieving MDG of reducing maternal mortality ratio: A comparative study of selected South Asian countries	Basargekar, Prema		No	Not topic of interest
795	Socioeconomic inequalities in child growth and development in Sri Lanka compared to other South Asian countries	Chandrasenage, Damith		No	Not topic of interest
796	The Impact of Race on the Health of South Asians: A Systematic Review	Muralitharan, Maiura		No	Not topic of interest
797	Exploring Sociodemographic Factors Influencing Maternal Healthcare Access: A Cross-Sectional Analysis of Reproductive Women in Bangladesh	Hasan, Farhana		No	Only healthcare access components
798	Impact of urbanization and income inequality on life expectancy of male and female in South Asian countries: A moderating role of health expenditures	Ahmad, Nisar and Raid, Moodhi and Alzyadat, Jumah and Alhawal, Hisham		No	Not topic of interest
799	A multilevel framework to investigate cardiovascular health disparities among South Asian immigrants in the United States	Kandula, Namratha R and Islam, Nadia and Needham, Belinda L and Ahmed, Naheed and Thorpe, Lorna and Kershaw, Kiarri N and Chen, Edith and Zakai, Neil A and Kanaya, Alka M		No	Not topic of interest
800	Inequalities in childhood immunisation in South Asia	Atteraya, Madhu Sudhan and Song, In Han and Ebrahim, Nasser B and Gnawali, Shreejana and Kim, Eungi and Dhakal, Thakur		No	Not topic of interest
801	South Asian youth mental health in Peel Region, Canada: Service provider perspectives	Islam, Farah and Qasim, Syeda and Ali, Muhanad and Hynie, Michaela and Shakya, Yogendra and McKenzie, Kwame		No	Not topic of interest
802	Socio-economic and cultural factors associated with the utilization of maternal healthcare services in Togo: a cross-sectional study	Kota, Komlan and Chomienne, Marie-HÃ©lÃ¨ne and Geneau, Robert and Yaya, Sanni		No	Not topic of interest
803	Comparison of inequality in utilization of maternal healthcare services between Bangladesh and Pakistan: evidence from the demographic health survey 2017â€“2018	Misu, Farjana and Alam, Khurshid		No	Duplicates
804	Comparison of inequality in utilization of postnatal care services between Bangladesh and Pakistan: Evidence from the Demographic and Health Survey 2017â€“2018	Misu, Farjana and Alam, Khurshid		No	Duplicates
805	Investigating health inequality using trend, decomposition and spatial analyses: a study of maternal health service use in Nepal	Ali, Shehzad and Thind, Amardeep and Stranges, Saverio and Campbell, M Karen and Sharma, Ishor		No	Duplicates
806	Prevalence and determinants of socioeconomic inequality in caesarean section deliveries in Bangladesh: an analysis of cross-sectional data from Bangladesh Demographic Health Survey, 2017-18	Kumar, Pradeep and Sharma, Himani		No	Duplicates
807	Socio-economic inequalities in and factors associated with minimum dietary diversity among children aged 6â€“23 months in South Asia: a decomposition analysis	Rahman, Md Ashfikur and Kundu, Satyajit and Rashid, Harun Or and Tohan, Mortuja Mahamud and Islam, Md Akhtarul		No	Duplicates
808	Maternal education, health care system and child health: Evidence from India.	Paul S and Paul S and Gupta AK and James KS	Social science & medicine (1982)	No	Not topic of interest
809	Determinants of respectful maternity care in India: A cross-sectional study.	Gogoi A and Manoranjini M and Ravi T and Kaur M and Gupta M and Rajagopal V	WHO South-East Asia journal of public health	No	Not topic of interest
810	Spatial inequalities in skilled birth attendance in India: a spatial-regional model approach.	Mishra PS and Sinha D and Kumar P and Srivastava S	BMC public health	No	Not topic of interest
811	Predictors of the utilisation of continuum of maternal health care services in India.	Gandhi S and Gandhi S and Dash U and Suresh Babu M	BMC health services research	No	Not topic of interest
812	Exploring association between place of delivery and newborn care with early-neonatal mortality in Bangladesh.	Ijdi RE and Tumlinson K and Curtis SL	PloS one	No	Not topic of interest
813	Inequalities in women's utilization of postnatal care services in Bangladesh from 2004 to 2017.	Aziz S and Basit A and Sultana S and Homer CSE and Vogel JP	Scientific reports	No	Wrong study type
814	Individual and Community-Level Determinants of Institutional Delivery Services among Women in Bangladesh: A Cross-Sectional Study.	Setu SP and Islam MA and Halim SFB	International journal of clinical practice	No	Not topic of interest
815	Coverage of Quality Maternal and Newborn Healthcare Services in India: Examining Dropouts, Disparity and Determinants.	Singh L and Bubey R and Singh PK and Nair S and Rai RK and Vardhana Rao MV and Singh S	Annals of global health	No	Maternal and childcare together
816	Utilization of Antenatal Care Services by the Urban Slum Women.	Nurunnabi M and Ferdouse M and Khan FA	Mymensingh medical journal : MMJ	No	Wrong population
817	Effect of Maternal Healthcare Utilization on Early Neonatal, Neonatal and Post-Neonatal Mortality in India.	Chauhan BG and Verma RK and Alagarajan M and Chauhan SK	Community health equity research & policy	No	Not topic of interest
818	Factors contributing to household wealth inequality in under-five deaths in low- and middle-income countries: decomposition analysis.	Fagbamigbe AF and Adeniji FIP and Morakinyo OM	BMC public health	No	Not topic of interest
819	Disparities in three critical maternal health indicators amongst Muslims: Vis-a-vis the results reflected on National Health Mission.	Sk MIK and Ali B and Biswas MM and Saha MK	BMC public health	No	Wrong study type
820	Afghan women's empowerment and antenatal care utilization: a population-based cross-sectional study.	Yeo S and Bell M and Kim YR and AlaofÃ¨ H	BMC pregnancy and childbirth	Yes	Included
821	Socioeconomic inequalities in the HIV testing during antenatal care: evidence from Indian demographic health survey, 2015-16.	Sharma SK and Vishwakarma D	BMC public health	No	Not topic of interest
822	Caste in Muslim Pakistan: a structural determinant of inequities in the uptake of maternal health services.	Mumtaz Z and Jhangri GS and Bhatti A and Ellison GTH	Sexual and reproductive health matters	No	Not topic of interest
823	Evaluating the moderating role of accredited social health activists on adverse birth outcomes in rural India.	Kiplagat S and Khan A and Sheehan DM and Jaykrishna P and Ravi K and Jo Trepka M and Bursac Z and Stephens D and Krupp K and Madhivanan P	Sexual & reproductive healthcare : official journal of the Swedish Association of Midwives	No	Not topic of interest
824	Socioeconomic correlates of Adequate Maternal Care in Bangladesh: Analysis of the Bangladesh Demographic and Health Survey 2017-18.	Methun MIH and Haq I and Uddin MSG and Rahman A and Islam S and Hossain MI and Ume SS and Habib MJ and Roy S	BioMed research international	Yes	Included
825	Women empowerment and access to maternity and reproductive healthcare in Pakistan: cross-validation of a Survey-based Index in Afghanistan (SWEI-A).	Dadras O and Dadras M and Jafari L and Nakayama T and Dadras F	BMC women's health	No	Wrong study type
826	Where is the 'C' in antenatal care and postnatal care: A multi-country survey of availability of antenatal and postnatal care in low- and middle-income settings.	Madaj B and Gopalakrishnan S and Quach A and Filiaci S and Traore A and Bakusa D and Mdegela M and Yousofzai AW and Rahmanzai AJ and Kodindo G and Gami JP and Rostand ND and Kessely H and Addo SA and Abbey M and Sapali M and Omar A and Ernest A and Mtandu R and Agossou A and Ketoh GK and Furtado N and Mangiaterra V and van den Broek N	BJOG : an international journal of obstetrics and gynaecology	No	Not topic of interest
827	Health awareness and skilled birth attendance: An assessment of sustainable development goal 3.1 in south and south-east Asia.	Gamage S and Biswas RK and Bhowmik J	Midwifery	No	Not topic of interest
828	Trend and projection of skilled birth attendants and institutional delivery coverage for adolescents in 54 low- and middle-income countries, 2000-2030.	Rahman MM and Taniguchi H and Nsashiyi RS and Islam R and Mahmud SR and Rahman S and Jung J and Khan S	BMC medicine	No	Not topic of interest
829	Socioeconomic inequalities in utilizing facility delivery in Bangladesh: A decomposition analysis using nationwide 2017-2018 demographic and health survey data.	Rahman MA and Kundu S and Rashid HO and Shanto HH and Rahman MM and Khan B and Howlader MH and Islam MA	PloS one	No	Wrong study type
830	A decade of conditional cash transfer programs for reproductive health in India: How did equality fare?	Godha D and Hotchkiss DR	BMC public health	No	Not topic of interest
831	Individual and community-level factors associated with skilled birth attendants during delivery in Bangladesh: A multilevel analysis of demographic and health surveys.	Nahar MT and Anik SMF and Islam MA and Islam SMS	PloS one	No	Not topic of interest
832	Low utilisation of postnatal care among women with unwanted pregnancy: A challenge for Bangladesh to achieve Sustainable Development Goal targets to reduce maternal and newborn deaths.	Khan MN and Harris ML and Loxton D	Health & social care in the community	No	Inappropriate study objective
833	High coverage but low quality of maternal and newborn health services in the coverage cascade: who is benefitted and left behind in accessing better quality health services in Nepal?	Khatri RB and Durham J and Karkee R and Assefa Y	Reproductive health	No	Not topic of interest
834	Trends and patterns of inequalities in using facility delivery among reproductive-age women in Bangladesh: a decomposition analysis of 2007-2017 Demographic and Health Survey data.	Rahman MA and Sultana S and Kundu S and Islam MA and Roshid HO and Khan ZI and Tohan M and Jahan N and Khan B and Howlader MH	BMJ open	No	Duplicates
835	Horizontal inequity in the utilisation of Continuum of Maternal Health care Services (CMHS) in India: an investigation of ten years of National Rural Health Mission (NRHM).	Gandhi S and Dash U and Suresh Babu M	International journal for equity in health	No	Not topic of interest
836	Inequalities in demand satisfied with modern methods of family planning among women aged 15-49 years: a secondary data analysis of Demographic and Health Surveys of six South Asian countries.	Sreeramareddy CT and Acharya K and Tiwari I	BMJ open	No	Not topic of interest
837	How do traditional media access and mobile phone use affect maternal healthcare service use in Bangladesh? Moderated mediation effects of socioeconomic factors.	Kabir MR	PloS one	No	Not topic of interest
838	Can programmatic inputs improve adolescent mothers' access to maternal care in rural Bangladesh? Nine years of evidence from a cohort study.	Rahman A and Begum T and Austin A and Hasan M and Alam N and Anwar I and Taneepanichskul S	Journal of health, population, and nutrition	No	Not topic of interest
839	Indirect effects of the early phase of the COVID-19 pandemic on the coverage of essential maternal and newborn health services in a rural subdistrict in Bangladesh: results from a cross-sectional household survey.	Mhajabin S and Hossain AT and Nusrat N and Jabeen S and Ameen S and Banik G and Tahsina T and Ahmed A and Sadeq-Ur Rahman Q and Gurley ES and Bari S and Chowdhury AI and Arifeen SE and Mehta R and Rahman AE	BMJ open	No	Not topic of interest
840	Socio-economic inequalities in minimum dietary diversity among Bangladeshi children aged 6-23Â months: a decomposition analysis.	Kundu S and Das P and Rahman MA and Al Banna MH and Fatema K and Islam MA and Srivastava S and Muhammad T and Dey R and Hossain A	Scientific reports	No	Not topic of interest
841	Equity in antenatal care visits among adolescent mothers: An analysis of 54 country levels trend and projection of coverage from 2000 to 2030.	Rahman M and Hossain F and Islam R and Jung J and Mahmud SR and Hashizume M	Journal of global health	No	Not topic of interest
842	Trends and determinants in the utilization of maternal healthcare services in West Bengal, India: Findings from the 3rd and 4th round National Family and Health Survey.	Debsarma D and Karmakar R and Saha J	Midwifery	No	Not topic of interest
843	Socioeconomic inequalities in contraceptive use among female adolescents in south Asian countries: a decomposition analysis.	Sharma H and Singh SK	BMC women's health	No	Not topic of interest
844	Impact of antenatal care visits on childhood immunization: a propensity score-matched analysis using nationally representative survey.	Krishnamoorthy Y and Rehman T	Family practice	No	Not topic of interest
845	Determinants and Trends of Health Facility Delivery in Bangladesh: A Hierarchical Modeling Approach.	Kabir S and Hasan MR and Hossain MI and Suraiya S and Islam FB and Nayan MIH and Haq I and Hossain MS	BioMed research international	No	Wrong study type
846	Distress financing in coping with out-of-pocket expenditure for maternity care in India.	Balla S and Sk MIK and Ambade M and Hossain B	BMC health services research	No	Not topic of interest
847	Male partners' role in maternal health service utilization: a secondary analysis using 2015-16 National Family Health Survey (NFHS) data.	Paul PL	Midwifery	No	Not topic of interest
848	Improving quality of intrapartum and immediate postpartum care in public facilities: experiences and lessons learned from Rajasthan state, India.	Jain Y and Chaudhary T and Joshi CS and Chotiya M and Sinha B and Nair TS and Srivastava A and Sv VK and Agrawal A and Srivastava V and Baswal D and Lalchandani K and Shah H and Usmanova G and Sood B and Yadav V and Kumar S	BMC pregnancy and childbirth	No	Not topic of interest
849	Factors associated with cesarean delivery in Bangladesh: A multilevel modeling.	Akhtarul Islam M and Tanmin Nahar M and Ashfikur Rahman M and Dey Barna S and Farhad Ibn Anik SM	Sexual & reproductive healthcare : official journal of the Swedish Association of Midwives	No	Not topic of interest
850	Do changes in women's household status in Nepal improve access to food and nutrition?	Diamond-Smith N and Puri M and Neuhaus J and Weiser S and Kadiyala S	Maternal & child nutrition	No	Not topic of interest
851	Community perspectives of barriers indigenous women face in accessing maternal health care services in the Chittagong Hill Tracts, Bangladesh.	Akter S and Davies K and Rich JL and Inder KJ	Ethnicity & health	No	Only socio-cultural factor
852	Social inequality influences the impact of household air pollution on birth outcomes.	Jabin N and Salam MT and Rahman MM and Sharna TI and Franklin M and Ahmed A and Quaiyum MA and Islam T	The Science of the total environment	No	Not topic of interest
853	Trends and determinants of taking tetanus toxoid vaccine among women during last pregnancy in Bangladesh: Country representative survey from 2006 to 2019.	Amin MB and Roy N and Meem AE and Hossain E and Aktarujjaman M	PloS one	No	Wrong study type
854	Analyzing global inequality in access to energy: Developing policy framework by inequality decomposition.	Sinha A and Balsalobre-Lorente D and Zafar MW and Saleem MM	Journal of environmental management	No	Not topic of interest
855	Congenital Limb Deficiency: A Case Report.	Khanal S and Pachya U and Thapaliya S and Magar SR and Panthi B and Khatri A	JNMA; journal of the Nepal Medical Association	No	Not topic of interest
856	Scaling up the "24/7 BHU" strategy to provide round-the-clock maternity care in Punjab, Pakistan: a theory-driven, coproduced implementation study.	Salway S and Mumtaz Z and Bhatti A and Barnes A and Dawson J and Jhangri GS	Health research policy and systems	No	Not topic of interest
857	Input, process, and output factors contributing to quality of antenatal care services: a scoping review of evidence.	Khatri RB and Mengistu TS and Assefa Y	BMC pregnancy and childbirth	No	Not topic of interest
858	Demographic, socio-economic, obstetric, and behavioral factors associated with small-and large-for-gestational-age from a prospective, population-based pregnancy cohort in rural Nepal: a secondary data analysis.	Hazel EA and Mohan D and Zeger S and Mullany LC and Tielsch JM and Khatry SK and Subedi S and LeClerq SC and Black RE and Katz J	BMC pregnancy and childbirth	No	Wrong study type
859	Measuring the quality of antenatal care in a context of high utilisation: evidence from Telangana, India.	Radovich E and Chaudhry M and Penn-Kekana L and Raju KRK and Mishra A and Vallabhuni R and Jarhyan P and Mohan S and Prabhakaran D and Campbell OMR and Calvert C	BMC pregnancy and childbirth	No	Not topic of interest
860	Sex inequality in under-five deaths and associated factors in low and middle-income countries: a Fairlie decomposition analysis.	Fagbamigbe AF and Morakinyo OM and Balogun FM	BMC public health	No	Not topic of interest
861	Bottleneck analysis of maternal and newborn health services in hard-to-reach areas of Bangladesh using 'TANAHASHI' framework': An explanatory mixed-method study.	Chowdhury MAK and Karim F and Hasan MM and Ali NB and Khan ANS and Siraj MS and Ahasan SMM and Hoque DME	PloS one	No	Not topic of interest
862	Mental healthcare-seeking behavior during the perinatal period among women in rural Bangladesh.	Dutta GK and Sarker BK and Ahmed HU and Bhattacharyya DS and Rahman MM and Majumder R and Biswas TK	BMC health services research	No	Not topic of interest
863	How foreign aid and remittances affect poverty in MENA countries?	Khan R and Zeeshan and Haque MI and Gupta N and Tausif MR and Kaushik I	PloS one	No	Not topic of interest
864	Cost-effectiveness of antenatal multiple micronutrients and balanced energy protein supplementation compared to iron and folic acid supplementation in India, Pakistan, Mali, and Tanzania: A dynamic microsimulation study.	Young N and Bowman A and Swedin K and Collins J and Blair-Stahn ND and Lindstedt PA and Troeger C and Flaxman AD	PLoS medicine	No	Not topic of interest
865	'Those whom I have to talk to, I can't talk to': Perceived social isolation in the context of anxiety symptoms among pregnant women in Pakistan.	Nazir H and Rowther AA and Rauf N and Atiq M and Kazi AK and Malik A and Atif N and Surkan PJ	Health & social care in the community	No	Not topic of interest
866	Socioeconomic inequality in the prevalence of low birth weight and its associated determinants in Bangladesh.	Alam MJ and Islam MM and Maniruzzaman M and Ahmed NAMF and Tawabunnahar M and Rahman MJ and Roy DC and Mydam J	PloS one	No	Not topic of interest
867	Accessing Antenatal Care (ANC) services during the COVID-19 first wave: insights into decision-making inÂ rural India.	Bankar S and Ghosh D	Reproductive health	No	Not topic of interest
868	Afghan children and adolescents: The burden of poor mental health in contexts of widespread poverty, social inequality and persistent violence.	Nascimento RBH and de Matos Brasil AG and Pires JP and de Moura Gabriel IW and Bezerra BLL and Bessa MMM and Neto MLR and Lima NNR and Gurgel E Silva SQ and de AlcÃ¢ntara TB	Child abuse & neglect	No	Not topic of interest
869	Effect of restrictions imposed due to COVID-19 pandemic on the antenatal care and pregnancy outcomes: a prospective observational study from rural North India.	Goyal LD and Garg P and Verma M and Kaur N and Bakshi D and Arora J	BMJ open	No	Not topic of interest
870	Sociocultural Determinants of Attitudes Toward Domestic Violence Among Women and Men in Afghanistan: Evidence from Afghanistan Demographic and Health Survey 2015.	Akbary MF and Ariyo T and Jiang Q	Journal of interpersonal violence	No	Not topic of interest
871	Professional competition amidst intractable maternal mortality: Midwifery in rural Pakistan during the COVID-19 pandemic.	Siddiqui S and Smith-Morris C	Social science & medicine (1982)	No	Not topic of interest
872	Does contracting out lead to improvement in service volumes at primary and secondary health services? Evidence from rural districts of Sindh, Pakistan.	Abbasi IN and Fatmi Z and Siddiqi S	JPMA. The Journal of the Pakistan Medical Association	No	Not topic of interest
873	Women's Status and its Association With Home Delivery: A Cross-Sectional Study Conducted in Khyber-Pakhtunkhwa, Pakistan.	Ali H and Mahmood QK and Jalil A and Fischer F	Maternal and child health journal	No	Not topic of interest
874	The geo-spatial perspective of biological, social and environmental determinants of early pregnancy anaemia in rural Sri Lanka: Need for context-specific approaches on prevention.	Amarasinghe GS and Agampodi TC and Mendis V and Agampodi SB	Geospatial health	No	Not topic of interest
875	Prevalence and predictors of teenage pregnancy in Pakistan: a trend analysis from Pakistan Demographic and Health Survey datasets from 1990 to 2018.	Ali A and Khaliq A and Lokeesan L and Meherali S and Lassi ZS	International health	No	Not topic of interest
876	Factors Associated with Post-Natal Care Utilization among the Women of Reproductive age Group: Evidence from Bangladesh Demographic and Health Survey 2017-18.	Sheba IT and Sarker AR and Tasnim A	Health services research and managerial epidemiology	No	Not topic of interest
877	Building power-ful health systems: the impacts of electrification on health outcomes in LMICs.	Khogali A and Ahmed A and Ibrahim M and Karrar K and Elsheikh M and Abdelraheem E and Cluver L and Elmukashfi E	Psychology, health & medicine	No	Not topic of interest
878	Employing innovative evidence-backed community processes for maternal health services by Dalit women.	Goswami S and Pinto EP	International journal for equity in health	No	Not topic of interest
879	Perceptions and attitudes around perinatal mental health in Bangladesh, India and Pakistan: a systematic review of qualitative data.	Insan N and Weke A and Rankin J and Forrest S	BMC pregnancy and childbirth	No	Not topic of interest
880	Factors influencing utilisation of services provided by community midwives and their non-retention in district Thatta, Pakistan: a qualitative study protocol.	Khowaja BMH and Shahil Feroz A and Saleem S	BMJ open	No	Not topic of interest
881	Challenges faced by female radiation oncologists (FRO) in South Asia.	Sarkar B and Munshi A and Ganesh T and Sarkar P and Rastogi K and Bansal K and Manikandan A and Mohanti BK and Pradhan A	Bulletin du cancer	No	Not topic of interest
882	Urban to rural COVID-19 progression in India: The role of massive migration and the challenge to India's traditional labour force policies.	Sahoo PK and Biswal S and Kumar H and Powell M	The International journal of health planning and management	No	Not topic of interest
883	Paediatric use of emergency medical services in India: A retrospective cohort study of one million children.	Newberry JA and Rao SJ and Matheson L and Anurudran AS and Acker P and Darmstadt GL and Mahadevan SV and Rao GVR and Strehlow M	Journal of global health	No	Not topic of interest
884	Exploring hot spots of short birth intervals and associated factors using a nationally representative survey in Bangladesh.	Islam MZ and Islam MM and Rahman MM and Khan MN	Scientific reports	No	Not topic of interest
885	World Health Organization and knowledge translation in maternal, newborn, child and adolescent health and nutrition.	Duke T and AlBuhairan FS and Agarwal K and Arora NK and Arulkumaran S and Bhutta ZA and Binka F and Castro A and Claeson M and Dao B and Darmstadt GL and English M and Jardali F and Merson M and Ferrand RA and Golden A and Golden MH and Homer C and Jehan F and Kabiru CW and Kirkwood B and Lawn JE and Li S and Patton GC and Ruel M and Sandall J and Sachdev HS and Tomlinson M and Waiswa P and Walke…	Archives of disease in childhood	No	Not topic of interest
886	The Impact of Antenatal Balanced Plate Nutrition Education for Pregnant Women on Birth Weight: A Cluster Randomised Controlled Trial in Rural Bangladesh.	Chowdhury M and Raynes-Greenow C and Kelly P and Alam NA and Afsana K and Billah SM and Dibley MJ	Nutrients	No	Not topic of interest
887	Incentives for pregnant mothers during antenatal care for better maternal and neonatal health outcomes in low and middle income countries: A systematic review protocol.	Holla R and Unnikrishnan B and Vijayamma R and T V B and Sinha A and Bb D and T R and Mithra P P and Kumar N and Kulkarni V and N R and Johnson K R	F1000Research	No	Not topic of interest
888	Public health insurance and maternal health care utilization in india: evidence from the 2005-2012 mothers' cohort data.	Gebremedhin TA and Mohanty I and Niyonsenga T	BMC pregnancy and childbirth	No	Not topic of interest
889	Nonfatal drowning-related hospitalizations and associated healthcare expenditure in India: An analysis of nationally representative survey data.	Yadav J and John D and Menon GR and Franklin RC and Peden AE	Journal of safety research	No	Not topic of interest
890	Antimicrobial Resistance Pattern in E. coli Isolated from Placental Tissues of Pregnant Women in Low-Socioeconomic Setting of Pakistan.	Saraf VS and Bhatti T and Javed S and Bokhari H	Current microbiology	No	Not topic of interest
891	Factors associated with early pregnancy anemia in rural Sri Lanka: Does being 'under care' iron out socioeconomic disparities?	Amarasinghe GS and Agampodi TC and Mendis V and Agampodi SB	PloS one	No	Not topic of interest
892	Gender Transformative Interventions for Perinatal Mental Health in Low and Middle Income Countries-A Scoping Review.	Raghavan A and Satyanarayana VA and Fisher J and Ganjekar S and Shrivastav M and Anand S and Sethi V and Chandra PS	International journal of environmental research and public health	No	Not topic of interest
893	Portable Health Clinic System for Maternal and Child Health Care in COVID-19 Pandemic Situation.	Islam R and Kikuchi K and Sato Y and Izukura R and Nishikitani M and Jahan N and Nessa M and Yokota F and Ahmed A and Nakashima N	Studies in health technology and informatics	No	Not topic of interest
894	Prevalence and Contributing Factors of Gender-based Violence in SAARC Territories from 2010 to 2020: A Systematic Review and Meta-analysis.	Dangal G and Shrestha N and Khanal G and Giri S and Ghimire A and Aryal S and Aryal BB and Adhikari A and Paudel A and Budhathoki P and Shrestha DB	Journal of Nepal Health Research Council	No	Not topic of interest
895	Determinants of malnutrition among children: A systematic review.	Katoch OR	Nutrition (Burbank, Los Angeles County, Calif.)	No	Not topic of interest
896	Maternal health literacy and pregnancy outcomes in Afghanistan.	Rostamzadeh M and Ezadi Z and Hosseini M and Husseini AA	Journal of education and health promotion	No	Not topic of interest
897	Factor associated with anthropometric failure among under-five Bengali children: A comparative study between Bangladesh and India.	Kundu RN and Hossain MG and Haque MA and Biswas S and Huq MM and Pasa MK and Sabiruzzaman M and Bharati P	PloS one	No	Not topic of interest
898	Learning from success cases: ecological analysis of potential pathways to universal access to family planning care in low- and middle-income countries.	Hellwig F and Barros AJ	Gates open research	No	Not topic of interest
899	Impact of Sociocultural Factors on Contraceptive Use: A Case Study of Pakistan.	Khan A and Qureshi M and Daniyal M and Tawiah K	BioMed research international	No	Not topic of interest
900	Maternal anemia and risk of adverse maternal health and birth outcomes in Bangladesh: A nationwide population-based survey.	Kabir MA and Rahman MM and Khan MN	PloS one	No	Not topic of interest
901	Sexual violence as a predictor of unintended pregnancy among married women of India: evidence from the fourth round of the National Family Health Survey (2015-16).	Garg P and Verma M and Sharma P and Coll CVN and Das M	BMC pregnancy and childbirth	No	Not topic of interest
902	Access to and Use of Mobile Phone by Postpartum, Married Women in Punjab, India: Secondary Analysis of mHealth Intervention Pilot Data.	Pendse RS and El Ayadi AM and Sharma P and Ahuja A and Hosapatna Basavarajappa D and Duggal M and Kankaria A and Singh P and Kumar V and Bagga R and Diamond-Smith NG	JMIR formative research	No	Not topic of interest
903	mHealth interventions to reduce maternal and child mortality in Sub-Saharan Africa and Southern Asia: A systematic literature review.	Bossman E and Johansen MA and Zanaboni P	Frontiers in global women's health	No	Not topic of interest
904	Marriage practices, decision-making process and contraception use among young married men in rural Odisha, India.	Singh J and Jaswal S	Culture, health & sexuality	No	Not topic of interest
905	A success story of reduction in childhood stunting and underweight in India: analysis of pooled data from three rounds of Indian Demographic and Health Surveys (1998-2016).	Srivastava S and Upadhyay AK	Journal of biosocial science	No	Not topic of interest
906	Perioperative Care Pathways in Low- and Lower-Middle-Income Countries: Systematic Review and Narrative Synthesis.	Patel J and Tolppa T and Biccard BM and Fazzini B and Haniffa R and Marletta D and Moonesinghe R and Pearse R and Vengadasalam S and Stephens TJ and Vindrola-Padros C	World journal of surgery	No	Not topic of interest
907	Effects of COVID-19 on paediatric cardiac centres in low-income and middle-income countries: a mixed-methods study.	Dopke C and Connor J and Zheleva B and Gauvreau K and Bakalcheva B and Bina N and Calvimontes G and Cerovic I and Majani N and Oketcho M and Pechilkov D and Shidhika F and Shiryaev T and Jenkins K	BMJ open	No	Not topic of interest
908	The health consequences of child marriage: a systematic review of the evidence.	Fan S and Koski A	BMC public health	No	Not topic of interest
909	Spatial Variations and Determinants of Anemia among Under-five Children in Nepal, DHS (2006-2016).	Sharma S and Acharya BK and Wu Q	International journal of environmental research and public health	No	Not topic of interest
910	Maximising access to timely trauma care across population of Karachi and its districts: a geospatial approach to develop a trauma care network.	Ashraf MN and Khalil MS and Akhtar A and Samad L and Latif A	BMJ open	No	Not topic of interest
911	Consanguineous marriages and their association with women's reproductive health and fertility behavior in Pakistan: secondary data analysis from Demographic and Health Surveys, 1990-2018.	Iqbal S and Zakar R and Fischer F and Zakar MZ	BMC women's health	No	Not topic of interest
912	Inequalities in overweight and obesity among reproductive age group women in India: evidence from National Family Health Survey (2015-16).	Kumar P and Mangla S and Kundu S	BMC women's health	No	Not topic of interest
913	Socio-behavioural determinants of maternal near miss: a prospective case control study from a tertiary care centre of India.	Agarwal N and Jain V and Bagga R and Sikka P and Chopra S and Jain K and Muthyala T	Journal of obstetrics and gynaecology : the journal of the Institute of Obstetrics and Gynaecology	No	Not topic of interest
914	Social and Regional Disparities in Utilization of Maternal and Child Healthcare Services in India: A Study of the Post-National Health Mission Period.	Bango M and Ghosh S	Frontiers in pediatrics	No	Wrong population
915	India's Elusive Quest for Inclusive Development: An Employment Perspective.	Kannan KP	The Indian journal of labour economics : the quarterly journal of the Indian Society of Labour Economics	No	Not topic of interest
916	The impact of women's political representation on child health outcomes during 1990-2020: Evidence from a global dataset.	Rustagi N and Akter S	Social science & medicine (1982)	No	Not topic of interest
917	Social Identity, Gender and Unequal Opportunity of Earning in Urban India: 2017-2018 to 2019-2020.	Das P and Biswas S	The Indian journal of labour economics : the quarterly journal of the Indian Society of Labour Economics	No	Not topic of interest
918	Social disadvantage, economic inequality, and life expectancy in nine Indian states.	Vyas S and Hathi P and Gupta A	Proceedings of the National Academy of Sciences of the United States of America	No	Not topic of interest
919	A systematic review of home-based records in maternal and child health for improving informational continuity, health outcomes, and perceived usefulness in low and middle-income countries.	Joseph L and Lavis A and Greenfield S and Boban D and Jose P and Jeemon P and Manaseki-Holland S	PloS one	No	Not topic of interest
920	A Systematic Review of Factors Associated with Under-Five Child Mortality.	Bhusal MK and Khanal SP	BioMed research international	No	Not topic of interest
921	Coping strategies that motivated frontline nurses while caring for the COVID-19 patients during the pandemic: A scoping review.	Rony MKK and Islam K and Alamgir HM	Journal of nursing management	No	Not topic of interest
922	Mapping national information and communication technology (ICT) infrastructure to the requirements of potential digital health interventions in low- and middle-income countries.	Hui CY and Abdulla A and Ahmed Z and Goel H and Monsur Habib GM and Teck Hock T and Khandakr P and Mahmood H and Nautiyal A and Nurmansyah M and Panwar S and Patil R and Rinawan FR and Salim H and Satav A and Shah JN and Shukla A and Tanim CZH and Balharry D and Pinnock H	Journal of global health	No	Not topic of interest
923	COVID-19, nutrition, and gender: An evidence-informed approach to gender-responsive policies and programs.	Kalbarczyk A and Aberman NL and van Asperen BSM and Morgan R and Bhutta Z and Carducci B and Heidkamp R and Osendarp S and Kumar N and Lartey A and Malapit H and Quisumbing A and Fabrizio C	Social science & medicine (1982)	No	Not topic of interest
924	Are sexual and reproductive health and rights taught in medical school? Results from a global survey.	Endler M and Al-Haidari T and Benedetto C and Chowdhury S and Christilaw J and El Kak F and Galimberti D and Gutierrez M and Ibrahim S and Kumari S and McNicholas C and Flores DM and Muganda J and Ramirez-Negrin A and Senanayake H and Sohail R and Temmerman M and Gemzell Danielsson K	International journal of gynaecology and obstetrics: the official organ of the International Federation of Gynaecology and Obstetrics	No	Not topic of interest
925	Improving the Quality of Maternity Care through the Introduction of Professional Midwives and Mentoring in Selected Sub-District Hospitals in Bangladesh: A Mixed Method Study Protocol.	Anderson R and Zaman SB	Methods and protocols	No	Not topic of interest
926	The effect of disability on educational, labor market, and marital outcomes in a low-income context.	Acharya Y and Yang D	SSM - population health	No	Not topic of interest
927	The Impact of Mobile Health Interventions on Antenatal and Postnatal Care Utilization in Low- and Middle-Income Countries: A Meta-Analysis.	Yadav P and Kant R and Kishore S and Barnwal S and Khapre M	Cureus	No	Not topic of interest
928	Understanding safe water-carrying practices during pregnancy and postpartum: A mixed-methods study in Nepal.	Tomberge VMJ and Shrestha A and Meierhofer R and Inauen J	Applied psychology. Health and well-being	No	Not topic of interest
929	Adolescent perinatal mental health in South Asia and Sub-Saharan Africa: A systematic review of qualitative and quantitative evidence.	Palfreyman A and Gazeley U	Social science & medicine (1982)	No	Not topic of interest
930	Determinants of obstetric fistula in Afghanistan: An analysis of the Demographic and Health Survey 2015.	Yusufi MO and Fanning E and Bhatta MP	International journal of gynaecology and obstetrics: the official organ of the International Federation of Gynaecology and Obstetrics	No	Not topic of interest
931	Determinants of maternal influenza vaccination in the context of low- and middle-income countries: A systematic review.	Raut S and Apte A and Srinivasan M and Dudeja N and Dayma G and Sinha B and Bavdekar A	PloS one	No	Not topic of interest
932	Sociodemographic characteristics of community eye screening participants: protocol for cross-sectional equity analyses in Botswana, India, Kenya, and Nepal.	Allen LN and Nkomazana O and Kumar Mishra S and Ratshaa B and Ho-Foster A and Rono H and Roshan A and Macleod D and Kim M and Patricia Marques A and Bolster N and Burton M and Gichangi M and Karanja S and Bastawrous A	Wellcome open research	No	Not topic of interest
933	Determinants of under-five mortality in Indonesia: A nationwide study.	Rachmawati PD and Kurnia ID and Asih MN and Kurniawati TW and Krisnana I and Arief YS and Mani S and Dewi YS and Arifin H	Journal of pediatric nursing	No	Not topic of interest
934	Women's empowerment and gender equality in South Asian agriculture: Measuring progress using the project-level Women's Empowerment in Agriculture Index (pro-WEAI) in Bangladesh and India.	Quisumbing A and Meinzen-Dick R and Malapit H	World development	No	Not topic of interest
935	A population-level data linkage study to explore the association between health facility level factors and unintended pregnancy in Bangladesh.	Khan MN and Harris ML and Huda MN and Loxton D	Scientific reports	No	Not topic of interest
936	Systematic evidence and gap map of research linking food security and nutrition to mental health.	Sparling TM and Deeney M and Cheng B and Han X and Lier C and Lin Z and Offner C and Santoso MV and Pfeiffer E and Emerson JA and Amadi FM and Mitu K and Corvalan C and Verdeli H and Araya R and Kadiyala S	Nature communications	No	Not topic of interest
937	Decomposition of factors associated with housing material inequality in under-five deaths in low and middle-income countries.	Morakinyo OM and Fagbamigbe AF and Adebowale AS	Archives of public health = Archives belges de sante publique	No	Not topic of interest
938	Implementation of a community-based referral project to improve access to emergency obstetric and newborn care in Rohingya population during COVID-19 pandemic in Bangladesh.	Barua M and Saha A and Chowdhury S and Chowdhury S and Sajow SH and Sarker M	BMJ innovations	No	Not topic of interest
939	Barriers and facilitators for access and utilization of reproductive and sexual health services among Female Sex Workers in urban and rural Maharashtra, India.	Shewale S and Sahay S	Frontiers in public health	No	Wrong population
940	Physicians' experiences and perceived challenges working in an emergency setting in Bharatpur, Nepal: a qualitative study.	Hansen KL and Bratholm Ã… and Pradhan M and Mikkelsen S and Milling L	International journal of emergency medicine	No	Not topic of interest
941	Assessing geographical and economic inequalities in caesarean section rates between the districts of Bihar, India: a secondary analysis of the National Family Health Survey.	Shukla M and Mohan M and van Duinen A and Gadgil A and Bakker J and Bhushan P and Roy N	BMJ open	No	Not topic of interest
942	Implementation of a coronavirus disease 2019 infection prevention and control training program in a low-middle income country.	Perera N and Haldane V and Ratnapalan S and Samaraweera S and Karunathilake M and Gunarathna C and Bandara P and Kawirathne P and Wei X	JBI evidence implementation	No	Not topic of interest
943	Feasibility of using telephone interviews and internet-based message services during the COVID-19 pandemic in rural Sri Lanka: experiences of the Rajarata Pregnancy Cohort.	Jayasinghe I and Wickramasinghe Y and Kurera DM and Samarakoon N and Rupasinghe I and Ponmalay P and Agampodi SB	Rural and remote health	No	Not topic of interest
944	Factors affecting the consumption of iodized salt by pregnant women in Karachi.	Shaikh F and Jafry SIA and Khan AA	Pakistan journal of medical sciences	No	Not topic of interest
945	Assessment of knowledge of obstetric danger signs and its associated factors among pregnant women attending antenatal clinic of rural health training centre of a medical college: A cross-sectional study from Rajasthan.	Kumar A and Raj D and Gupta A and Kumar A	Journal of family medicine and primary care	No	Not topic of interest
946	Silent upsurge of gestational diabetes: Are we aware? A rural tertiary care experience of Central Gujarat.	Shah CS and Vaishnav SB and Mankad SP and Sharma TS and Sapre SA and Raithatha NS and Patel MR and Mannari JG	Journal of family medicine and primary care	No	Not topic of interest
947	Measuring the availability of human resources for health and its relationship to universal health coverage for 204 countries and territories from 1990 to 2019: a systematic analysis for the Global Burden of Disease Study 2019.		Lancet (London, England)	No	Not topic of interest
948	The impact of COVID-19 pandemic on rabies post-exposure prophylaxis services in Asia.	Gongal G and Sampath G and Kishore J and Bastola A and Punrin S and Gunesekera A	Human vaccines & immunotherapeutics	No	Not topic of interest
949	Traditional Beliefs, Practices, and Migration: A Risk to Malaria Transmission in Rural Nepal.	Awasthi KR and Jancey J and Clements ACA and Sah RK and Koirala MP and Chalise B and Leavy JE	International journal of environmental research and public health	No	Not topic of interest
950	Child labor as a barrier to foundational skills: Evidence from Bangladesh and Pakistan.	Chudgar A and Grover V and Hatakeyama S and Bizhanova A	Prospects	No	Not topic of interest
951	Living standard and access to tetanus toxoid immunization among women in Bangladesh.	Islam UN and Sen KK and Bari W	BMC public health	No	Not topic of interest
952	Data gaps towards health development goals, 47 low- and middle-income countries.	Zhao L and Cao B and Borghi E and Chatterji S and Garcia-Saiso S and Rashidian A and Doctor HV and D'Agostino M and Karamagi HC and Novillo-Ortiz D and Landry M and Hosseinpoor AR and Noor A and Riley L and Cox A and Gao J and Litavecz S and Asma S	Bulletin of the World Health Organization	No	Not topic of interest
953	Functional principal component analysis for identifying the child growth pattern using longitudinal birth cohort data.	Karuppusami R and Antonisamy B and Premkumar PS	BMC medical research methodology	No	Not topic of interest
954	Enhancing quality midwifery care in humanitarian and fragile settings: a systematic review of interventions, support systems and enabling environments.	Homer CS and Turkmani S and Wilson AN and Vogel JP and Shah MG and Fogstad H and Langlois EV	BMJ global health	No	Not topic of interest
955	Are Bangladeshi healthcare facilities prepared to provide antenatal care services? Evidence from two nationally representative surveys.	Hakim S and Chowdhury MAB and Ahmed Z and Uddin MJ	PLOS global public health	No	Not topic of interest
956	What stops us from eating: a qualitative investigation of dietary barriers during pregnancy in Punjab, Pakistan.	Asim M and Ahmed ZH and Nichols AR and Rickman R and Neiterman E and Mahmood A and Widen EM	Public health nutrition	No	Not topic of interest
957	Prevalence and predictors of spontaneous preterm births in Nepal: findings from a prospective, population-based pregnancy cohort in rural Nepal-a secondary data analysis.	Subedi S and Hazel EA and Mohan D and Zeger S and Mullany LC and Tielsch JM and Khatry SK and LeClerq SC and Black RE and Katz J	BMJ open	No	Not topic of interest
958	A Mobile Education and Social Support Group Intervention for Improving Postpartum Health in Northern India: Development and Usability Study.	El Ayadi AM and Duggal M and Bagga R and Singh P and Kumar V and Ahuja A and Kankaria A and Hosapatna Basavarajappa D and Kaur J and Sharma P and Gupta S and Pendse RS and Weil L and Swendeman D and Diamond-Smith NG	JMIR formative research	No	Not topic of interest
959	An empirical analysis of the impact of gender inequality and sex ratios at birth on China's economic growth.	Wu X and Ali A and Zhang T and Chen J and Hu W	Frontiers in psychology	No	Not topic of interest
960	Comprehensive analysis of the association of seasonal variability with maternal and neonatal nutrition in lowland Nepal.	Saville NM and Cortina-Borja M and De Stavola BL and Pomeroy E and Marphatia A and Reid A and Manandhar DS and Wells JC	Public health nutrition	No	Not topic of interest
961	Region matters: Mapping the contours of undernourishment among children in Odisha, India.	Nambiar A and Agnihotri SB and Singh A and Arunachalam D	PloS one	No	Not topic of interest
962	A dyadic approach to depression, resilience and quality of life on marital adjustment among infertile couples in Karachi, Pakistan: A cross-sectional study.	Bhamani SS and Zahid N and Rizvi A and Shaheen F and Shah NZ and Sachwani S and Farooq S and Azam SI and Asad N	International journal of nursing practice	No	Not topic of interest
963	Occurrence of Diarrheal Disease among Under-Five Children and Associated Sociodemographic and Household Environmental Factors: An Investigation Based on National Family Health Survey-4 in Rural India.	Saha J and Mondal S and Chouhan P and Hussain M and Yang J and Bibi A	Children (Basel, Switzerland)	No	Not topic of interest
964	Optimizing availability of obstetric surgical care in India: A cost-effectiveness analysis examining rates and access to Cesarean sections.	Roa L and Caddell L and Choksi N and Devi S and Pyda J and Boatin AA and Shrime M	PLOS global public health	No	Not topic of interest
965	The survival rate of neonates in Pakistan: Problems in health care access, quality and recommendations.	Muzzamil M and Nisa M and Raza S	Health promotion perspectives	No	Not topic of interest
966	Inclusive partnership and community mobilization approaches to improve maternal health care access among internal migrants in nine Indian cities.	Babu BV and Kusuma YS and Sivakami M and Lal DK and Geddam JB and Khanna A and Agarwal M and Sudhakar G and Sengupta P and Kerketta AS and Sharma Y	Journal of migration and health	No	Not topic of interest
967	Preparedness to Combat Determinants of Underweight-Based Child Malnutrition in Flood-Affected Areas of Pakistan.	Haq IU and He X and Mujahid AM and Ibrahim H and Mehmood Z and Shah J and Ahmed B and Khan A and Zakki SA and Haq IU and Shahzad M and Muhammad J and Xu J and Ahmed S and Sohail M and Miao J	BioMed research international	No	Not topic of interest
968	Emergency Caesarean Section in a COVID-19 Infected Mother in a Primary Health Care Centre.	Kc A and Subedi P and Dahal S and Poudel U	JNMA; journal of the Nepal Medical Association	No	Not topic of interest
969	Public health facility quality and child immunization outcomes in rural India: A decomposition analysis.	Summan A and Nandi A and Schueller E and Laxminarayan R	Vaccine	No	Not topic of interest
970	Quality of pre-service midwifery education in public and private midwifery schools in Afghanistan: a cross sectional survey.	Manalai P and Currie S and Jafari M and Ansari N and Tappis H and Atiqzai F and Kim YM and van Roosmalen J and Stekelenburg J	BMC medical education	No	Not topic of interest
971	Help-seeking intention for depression and suicidal ideation during pregnancy and postpartum in rural Sri Lanka, a cross-sectional study.	Amarasinghe GS and Agampodi SB	Rural and remote health	No	Not topic of interest
972	Too many yet too few caesarean section deliveries in Bangladesh: Evidence from Bangladesh Demographic and Health Surveys data.	Khan MN and Kabir MA and Shariff AA and Rahman MM	PLOS global public health	No	Not topic of interest
973	Knowledge, Attitude and Practices of Postpartum Females Regarding the Acceptance of Immediate Postpartum Contraception: A Cross-Sectional Study From North India.	Pal R and Maheshwari S and Kaka N and Patel N and Sethi Y	Cureus	No	Not topic of interest
974	Health care in pregnancy during the COVID-19 pandemic and pregnancy outcomes in six low- and-middle-income countries: Evidence from a prospective, observational registry of the Global Network for Women's and Children's Health.	Naqvi S and Naqvi F and Saleem S and Thorsten VR and Figueroa L and Mazariegos M and Garces A and Patel A and Das P and Kavi A and Goudar SS and Esamai F and Mwenchanya M and Chomba E and Lokangaka A and Tshefu A and Yousuf S and Bauserman M and Bose CL and Liechty EA and Krebs NF and Derman RJ and Carlo WA and Hibberd PL and Billah SM and Peres-da-Silva N and Haque R and Petri WA Jr and Koso-Tho…	BJOG : an international journal of obstetrics and gynaecology	No	Not topic of interest
975	A systematic review of menstrual hygiene management (MHM) during humanitarian crises and/or emergencies in low- and middle-income countries.	Patel K and Panda N and Sahoo KC and Saxena S and Chouhan NS and Singh P and Ghosh U and Panda B	Frontiers in public health	No	Not topic of interest
976	Referral care for high-risk pregnant women in rural Rajasthan, India: a qualitative analysis of barriers and facilitators.	Dalal S and Nagar R and Hegde R and Vaishnav S and Abdullah H and Kasper J	BMC pregnancy and childbirth	No	Not topic of interest
977	Not knowing enough, not having enough, not feeling wanted: Challenges of community health workers providing maternal and newborn services in Africa and Asia.	Olaniran A and Banke-Thomas A and Bar-Zeev S and Madaj B	PloS one	No	Not topic of interest
978	A Prospective Study of Severe Acute Maternal Morbidity and Maternal Near Miss in a Tertiary Care Hospital.	Vandana and Krishnaswamy P	Journal of obstetrics and gynaecology of India	No	Not topic of interest
979	Technology-assisted peer therapy: a new way of delivering evidence-based psychological interventions.	Atif N and Nazir H and Sultan ZH and Rauf R and Waqas A and Malik A and Sikander S and Rahman A	BMC health services research	No	Not topic of interest
980	Factors associated with access to sexual and reproductive health services among women with disabilities in Nepal.	Kakchapati S and Kc SP and Giri S and Bhattarai S and Baral SC	Dialogues in health	No	Not topic of interest
981	Peripartum dilated cardiomyopathy complicated by miliary tuberculosis-a maternal near miss (MNM): Case report.	Mohammad S and Acharya N and Acharya S and Jajoo S and Joshi K	Journal of family medicine and primary care	No	Not topic of interest
982	Comprehensive Anaemia Programme and Personalized Therapies (CAPPT): protocol for a cluster-randomised controlled trial testing the effect women's groups, home counselling and iron supplementation on haemoglobin in pregnancy in southern Nepal.	Saville NM and Kharel C and Morrison J and Harris-Fry H and James P and Copas A and Giri S and Arjyal A and Beard BJ and Haghparast-Bidgoli H and Skordis J and Richter A and Baral S and Hillman S	Trials	No	Not topic of interest
983	Family planning knowledge, attitude and practice among Rohingya women living in refugee camps in Bangladesh: a cross-sectional study.	Abul Kalam Azad M and Zakaria M and Nachrin T and Chandra Das M and Cheng F and Xu J	Reproductive health	No	Not topic of interest
984	Obstetric fistula in Bangladesh: estimates from a national survey with clinical validation correction.	Ahmed S and Curtis SL and Jamil K and Nahar Q and Rahman M and Huda SN and Mannan II and Khan S and Alam A and Weaver EH and El Arifeen S	The Lancet. Global health	No	Not topic of interest
985	Girls start life on an uneven playing field: Evidence from lowland rural Nepal.	Marphatia AA and Saville NS and Manandhar DS and Cortina-Borja M and Reid AM and Wells JCK	Evolution, medicine, and public health	No	Not topic of interest
986	Multivariate Small Area Modelling for Measuring Micro Level Earning Inequality: Evidence from Periodic Labour Force Survey of India.	Guha S and Chandra H	Social indicators research	No	Not topic of interest
987	A brief psycho-social intervention for COVID-19 vaccine hesitancy among perinatal women in low-and middle-income countries: Need of the hour.	Ransing R and Kukreti P and Raghuveer P and Puri M and Paranjape AD and Patil S and Hegde P and Padma K and Kumar P and Kishore J and Deshpande SN	Asian journal of psychiatry	No	Not topic of interest
988	Knowledge and attitude on sexually transmitted infections and contraceptive use among university students in Bhutan.	Dorji T and Wangmo K and Tshering D and Tashi U and Wangdi K	PloS one	No	Not topic of interest
989	Determinants of very low birth weight in India: The National Family Health Survey - 4.	Scaria L and Soman B and George B and Ahamed Z and Hariharan S and Jeemon P	Wellcome open research	No	Not topic of interest
990	Safer motherhood - birth preparedness and complication readiness assessment among pregnant women residing in urban slums of Marathwada region.	Kadarkar KS and Dhok RS	Journal of family medicine and primary care	No	Not topic of interest
991	The impact of mobile money on long-term poverty: evidence from Bangladesh.	Islam ATMH and Basher SA and Enamul Haque AK	Journal of social and economic development	No	Not topic of interest
992	COVID-19 disaster and employment generation program in a developing economy.	Chaudhuri S and Mahata S and Chaudhuri S	Journal of social and economic development	No	Not topic of interest
993	Evaluation of SIMESON, a training program to improve access to quality health care for pregnant women and newborn in different healthcare facilities of northern Bangladesh.	Das R and Farzana FD and Sultana Z and Mukherji K and Baayo A and Sultana M and Ali N and Chisti MJ and Sarker SA and Ahmed T and Faruque A	Nursing open	No	Not topic of interest
994	Feeding, caregiving practices, and developmental delay among children under five in lowland Nepal: a community-based cross-sectional survey.	Dulal S and Prost A and Karki S and Merom D and Shrestha BP and Bhandari B and Manandhar DS and Osrin D and Costello A and Saville NM	BMC public health	No	Not topic of interest
995	Knowledge, attitudes, and practices of pregnant women regarding COVID-19 vaccination in pregnancy in 7 low- and middle-income countries: An observational trial from the Global Network for Women and Children's Health Research.	Naqvi S and Saleem S and Naqvi F and Billah SM and Nielsen E and Fogleman E and Peres-da-Silva N and Figueroa L and Mazariegos M and Garces AL and Patel A and Das P and Kavi A and Goudar SS and Esamai F and Chomba E and Lokangaka A and Tshefu A and Haque R and Siraj S and Yousaf S and Bauserman M and Liechty EA and Krebs NF and Derman RJ and Carlo WA and Petri WA Jr and Hibberd PL and Koso-Thomas…	BJOG : an international journal of obstetrics and gynaecology	No	Not topic of interest
996	Prevalence of preterm birth and perinatal outcome: A rural tertiary teaching hospital-based study.	Reddy KM and Ravula SR and Palakollu S and Betha K	Journal of family medicine and primary care	No	Not topic of interest
997	Pregnancy and Obstetric Emergencies Handled by Emergency Medical Response Services in the Dadra and Nagar Haveli: A Brick-by-Brick Analysis.	Khan V and Sanghai AA and Zala DB and Das VK	Prehospital and disaster medicine	No	Not topic of interest
998	Rural-urban disparities in caesarean deliveries in sub-Saharan Africa: a multivariate non-linear decomposition modelling of Demographic and Health Survey data.	Ahinkorah BO and Aboagye RG and Seidu AA and Okyere J and Mohammed A and Chattu VK and Budu E and Adoboi F and Yaya S	BMC pregnancy and childbirth	No	Not topic of interest
999	Neonatal Surgical Morbidity and Mortality at a Single Tertiary Center in a Low- and Middle-Income Country: A Retrospective Study of Clinical Outcomes.	Hasan MS and Islam N and Mitul AR	Frontiers in surgery	No	Not topic of interest
1000	Association between exposure to social media and knowledge of sexual and reproductive health among adolescent girls: evidence from the UDAYA survey in Bihar and Uttar Pradesh, India.	Saha R and Paul P and Yaya S and Banke-Thomas A	Reproductive health	No	Not topic of interest
1001	Air pollution and health outcomes: Evidence from Black Saturday Bushfires in Australia.	Balasooriya NN and Bandara JS and Rohde N	Social science & medicine (1982)	No	Not topic of interest
1002	Migration from North-East India During 1991-2011: Unemployment and Ethnopolitical Issues.	Mistri A	The Indian journal of labour economics : the quarterly journal of the Indian Society of Labour Economics	No	Not topic of interest
1003	Developing Clinical Artificial Intelligence for Obstetric Ultrasound to Improve Access in Underserved Regions: Protocol for a Computer-Assisted Low-Cost Point-of-Care UltraSound (CALOPUS) Study.	Self A and Chen Q and Desiraju BK and Dhariwal S and Gleed AD and Mishra D and Thiruvengadam R and Chandramohan V and Craik R and Wilden E and Khurana A and Bhatnagar S and Papageorghiou AT and Noble JA	JMIR research protocols	No	Not topic of interest
1004	A non-linear decomposition analysis of children's dietary diversity scores: explaining rural-urban inequality.	Asif AM and Akbar M	Quality & quantity	No	Not topic of interest
1005	Availability and readiness of healthcare facilities and their effects on long-acting modern contraceptive use in Bangladesh: analysis of linked data.	Khan MN and Akter S and Islam MM	BMC health services research	No	Not topic of interest
1006	Persistent Vulnerabilities in the World of Work and Contemporary Capitalism: Some Reflections on India.	Jha P and Mishra P	The Indian journal of labour economics : the quarterly journal of the Indian Society of Labour Economics	No	Not topic of interest
1007	Stigma of postpartum depression: The role of lady health workers in health care-A qualitative study.	Sakina R and Khan SE and Chaudhry AG	Health care for women international	No	Not topic of interest
1008	Health problems of nepalese labor migrants: A scoping review.	Karkee R and Gurung M and Poudel L and Baral C and Adhikary P and Krishna KCR and Gurung S and Gajdadziev V and Duigan P and Inkochasan M and Wickramage K and Gurung G	WHO South-East Asia journal of public health	No	Not topic of interest
1009	Prediction of gestational age using urinary metabolites in term and preterm pregnancies.	Contrepois K and Chen S and Ghaemi MS and Wong RJ and Jehan F and Sazawal S and Baqui AH and Stringer JSA and Rahman A and Nisar MI and Dhingra U and Khanam R and Ilyas M and Dutta A and Mehmood U and Deb S and Hotwani A and Ali SM and Rahman S and Nizar A and Ame SM and Muhammad S and Chauhan A and Khan W and Raqib R and Das S and Ahmed S and Hasan T and Khalid J and Juma MH and Chowdhury NH and…	Scientific reports	No	Not topic of interest
1010	Using Household Consumption Data to Flag Low Nutrient Access.	Mathiassen A and Lovon M and Baille B and Ogden K and SandstrÃ¶m S	Food and nutrition bulletin	No	Not topic of interest
1011	Using machine learning to understand determinants of IUD use in India: Analyses of the National Family Health Surveys (NFHS-4).	Dey AK and Dehingia N and Bhan N and Thomas EE and McDougal L and Averbach S and McAuley J and Singh A and Raj A	SSM - population health	No	Not topic of interest
1012	Implementing a health labour market analysis to address health workforce gaps in a rural region of India.	Garg S and Tripathi N and McIsaac M and Zurn P and Zapata T and Mairembam DS and Singh NB and de Graeve H	Human resources for health	No	Not topic of interest
1013	Tracing Historical Forms of Servitude: Introductory Remarks and Elementary Reflections.	Sinha N and Jha P	South Asian history and culture	No	Not topic of interest
1014	Access and Financial Burden for Patients Seeking Essential Surgical Care in Pakistan.	Samad L and Ashraf MN and Mohammad AA and Fatima I and Fowler Z and Albutt K and Latif A and Meara JG and Pigeolet M	Annals of global health	No	Not topic of interest
1015	Tamil Nadu Pregnancy and Heart Disease Registry (TNPHDR): design and methodology.	Gnanaraj JP and Princy SA and Sliwa-Hahnle K and Sathyendra S and Jeyabalan N and Sethumadhavan R and G S and Sumathi N and S V and P P and Murali V and B S and T G and P M and Jeemon P and Elavarasi E and R R and S V and K K	BMC pregnancy and childbirth	No	Not topic of interest
1016	Intimate partner violence and unmet need for family planning in Afghan women: the implication for policy and practice.	Dadras O and Nakayama T and Kihara M and Ono-Kihara M and Dadras F	Reproductive health	No	Not topic of interest
1017	Prevalence and Risk Factors of Vitamin B(12) Deficiency among Pregnant Women in Rural Bangladesh.	Sobowale OI and Khan MR and Roy AK and Raqib R and Ahmed F	Nutrients	No	Not topic of interest
1018	Non-iron Deficiency Anemia in Rural Indian Women: A Cross-Sectional Study.	Saha S and Puwar T and Shah K and Pandya A and Wanjari MB and Saxena D	Cureus	No	Not topic of interest
1019	Prioritizing Health Care Strategies to Reduce Childhood Mortality.	Madewell ZJ and Whitney CG and Velaphi S and Mutevedzi P and Mahtab S and Madhi SA and Fritz A and Swaray-Deen A and Sesay T and Ogbuanu IU and Mannah MT and Xerinda EG and Sitoe A and Mandomando I and Bassat Q and Ajanovic S and Tapia MD and Sow SO and Mehta A and Kotloff KL and Keita AM and Tippett Barr BA and Onyango D and Oele E and Igunza KA and Agaya J and Akelo V and Scott JAG and Madrid L…	JAMA network open	No	Not topic of interest
1020	Acceptability of 11 fortified balanced energy-protein supplements for pregnant women in Nepal.	Lama TP and Khatry SK and Isanaka S and Moore K and Jones L and Bedford J and Katz J and de Pee S and LeClerq SC and Tielsch JM	Maternal & child nutrition	No	Not topic of interest
1021	Case Series of Neurotrauma Managed by General Surgeon at Ladakh - The Highest Plateau State of India.	Deskit P	The Indian journal of surgery	No	Not topic of interest
1022	Gender, nutritional disparities, and child survival in Nepal.	Fledderjohann J and Channon M	BMC nutrition	No	Not topic of interest
1023	Perceived burden, causes and consequences of adolescent pregnancy in the rural Maharashtra: a cultural domain analysis.	Joshi SH and Raut AV and Goswami S and Gupta SS	International journal of adolescent medicine and health	No	Not topic of interest
1024	Associations among past trauma, post-displacement stressors, and mental health outcomes in Rohingya refugees in Bangladesh: A secondary cross-sectional analysis.	Ritsema H and Armstrong-Hough M	Frontiers in public health	No	Not topic of interest
1025	On AI Approaches for Promoting Maternal and Neonatal Health in Low Resource Settings: A Review.	Khan M and Khurshid M and Vatsa M and Singh R and Duggal M and Singh K	Frontiers in public health	No	Not topic of interest
1026	Systematic review of menstrual health and hygiene in Nepal employing a social ecological model.	Sharma A and McCall-Hosenfeld JS and Cuffee Y	Reproductive health	No	Not topic of interest
1027	Older adults with pre-existing noncommunicable conditions and their healthcare access amid COVID-19 pandemic: a cross-sectional study in eastern Nepal.	Ghimire S and Shrestha A and Yadav UN and Mistry SK and Chapadia B and Yadav OP and Ali AM and Rawal LB and Yadav P and Mehata S and Harris M	BMJ open	No	Not topic of interest
1028	Treatment Seeking Practices and Etiology of Infertile Couples in Bangladesh.	Pervin HH and Kazal RK and Pervin T and Fatema K and Chowdhury SA and Nigar K	Mymensingh medical journal : MMJ	No	Not topic of interest
1029	Effect of a community based social marketing strategy on the uptake of clean delivery kits in peri-urban communities of Karachi, Pakistan.	Usmani A and Sultana S and Nisar I and Zaidi S and Jehan I and Zaidi A	BMC pregnancy and childbirth	No	Not topic of interest
1030	Intermittent Needs for Family Planning among Women with an Internal Migrant Husband in Bangladesh: A Qualitative Study.	Khan R and MacQuarrie KLD and Sultana M and Nahar Q	Sexual and reproductive health matters	No	Not topic of interest
1031	Crop residue burning in South Asia: A review of the scale, effect, and solutions with a focus on reducing reactive nitrogen losses.	Lin M and Begho T	Journal of environmental management	No	Not topic of interest
1032	Improving epilepsy control among children with cerebral palsy in rural Bangladesh: a prospective cohort-based study.	Karim T and Das MC and Muhit M and Badawi N and Khandaker G and Mohammad SS	BMJ open	No	Not topic of interest
1033	Challenges in implementation of mother milk banks in Rajasthan: A situational analysis.	Mantri N and Goel AD and Joshi NK and Bhardwaj P and Gautam V and Gupta MK	Journal of mother and child	No	Not topic of interest
1034	Thalassemia in India.	Colah RB and Seth T	Hemoglobin	No	Not topic of interest
1035	Prevalence and risk factors of short birth interval in Bangladesh: Evidence from the linked data of population and health facility survey.	Islam MZ and Islam MM and Rahman MM and Khan MN	PLOS global public health	No	Not topic of interest
1036	Prevalence of anaemia and associated factors among antenatal women in rural Kozhikode, Kerala.	Nair MS and Raphael L and Chandran P	Journal of family medicine and primary care	No	Not topic of interest
1037	Informing investment in health workforce in Bangladesh: a health labour market analysis.	Nuruzzaman M and Zapata T and McIsaac M and Wangmo S and Islam MJ and Almamun M and Alam S and Talukder MHK and Dussault G	Human resources for health	No	Not topic of interest
1038	Male involvement in family planning in a rural area of India.	Parija PP and Pal A and Panigrahi SK and Thakur P and Pal R	Journal of family medicine and primary care	No	Not topic of interest
1039	Knowledge, Attitudes, and Practices towards COVID-19 among Pregnant Women in Northern Bangladesh: A Community-Based Cross-Sectional Study.	Tasnim H and Amin MB and Roy N and Aktarujjaman M and Rogers BT and Rosby R and Hossain E	Behavioral sciences (Basel, Switzerland)	No	Not topic of interest
1040	Implications of the availability and distribution of birth weight on addressing neonatal mortality: population-based assessment from Bihar state of India.	Kumar GA and George S and Akbar M and Bhattacharya D and Nanda P and Dandona L and Dandona R	BMJ open	No	Not topic of interest
1041	Compliance to iron and folic acid tablets among pregnant women attending antenatal clinic in Agartala Government Medical College.	Choudhuri P and Debbarma A and Debbarma S and Reang T	Journal of family medicine and primary care	No	Not topic of interest
1042	Women's experience of unintended pregnancy and changes in contraceptive methods: evidence from a nationally representative survey.	Khan MN and Islam MM	Reproductive health	No	Not topic of interest
1043	Association between triage level and outcomes at MÃ©decins Sans FrontiÃ¨res trauma hospital in Kunduz, Afghanistan, 2015.	Daebes HL and Tounsi LL and Nerlander M and Gerdin WÃ¤rnberg M and Jaweed M and Mamozai BA and Nasim M and Trelles M and von Schreeb J	Emergency medicine journal : EMJ	No	Not topic of interest
1044	Proactive Teleconsultation for Coronavirus Disease 2019 Cases Identified Through the Community-Testing Initiative in Karachi, Pakistan: A Low-Cost Value-Added Service to Support a Pandemic Response in a Resource-Limited Setting.	Moosa S and Shah S and Mohiuddin AF and Haider KF and Khowaja S	Telemedicine journal and e-health : the official journal of the American Telemedicine Association	No	Not topic of interest
1045	Understanding the effects of nutrition-sensitive agriculture interventions with participatory videos and women's group meetings on maternal and child nutrition in rural Odisha, India: A mixed-methods process evaluation.	Prost A and Harris-Fry H and Mohanty S and Parida M and Krishnan S and Fivian E and Rath S and Nair N and Mishra NK and Padhan S and Pradhan R and Sahu S and Skordis J and Danton H and Koniz-Booher P and Beaumont E and James P and Allen E and Elbourne D and Kadiyala S	Maternal & child nutrition	No	Not topic of interest
1046	A Systematic Review of the Effectiveness of Telemedicine in Reproductive and Neonatal Health in Rural and Low-Income Areas in India.	Peri SS and Bagchi AD and Baveja A	Telemedicine journal and e-health : the official journal of the American Telemedicine Association	No	Not topic of interest
1047	Predictive algorithm to stratify newborns at-risk for child undernutrition in India: Secondary analysis of the National Family Health Survey-4.	Soni A and Fahey N and Ash A and Bhutta Z and Li W and Simas TM and Nimbalkar S and Allison J	Journal of global health	No	Not topic of interest
1048	Acknowledging the Role of Community Health Workers in Providing Essential Healthcare Services in Rural India-A Review.	Kalne PS and Kalne PS and Mehendale AM	Cureus	No	Not topic of interest
1049	Interventions to increase youth employment: An evidence and gap map.	Apunyo R and White H and Otike C and Katairo T and Puerto S and Gardiner D and Kinengyere AA and Eyers J and Saran A and Obuku EA	Campbell systematic reviews	No	Not topic of interest
1050	Comparing two data collection methods to track vital events in maternal and child health via community health workers in rural Nepal.	Choudhury N and Tiwari A and Wu WJ and Bhandari V and Bhatta L and Bogati B and Citrin D and Halliday S and Khadka S and Marasini N and Pandey S and Ballard M and Rayamazi HJ and Sapkota S and Schwarz R and Sullivan L and Maru D and Thapa A and Maru S	Population health metrics	No	Not topic of interest
1051	Improving the Acceptance Rate of Centchroman As a Postpartum Contraceptive Through a Quality Improvement Initiative.	Sarkar A and Wadhawan I and Raj A and Nagabhushana P and Singh P	Cureus	No	Not topic of interest
1052	Community Needs Assessment of Low-Income Sections of 10 Rural Villages in Karnataka and Tamil Nadu, India.	Bhuiya T and Thakker K and Hyacinthe J and Cioe-Pena E	Cureus	No	Not topic of interest
1053	Anxiety and depression among women with COVID-19 infection during childbirth-experience from a tertiary care academic center.	Bachani S and Sahoo SM and Nagendrappa S and Dabral A and Chandra P	AJOG global reports	No	Not topic of interest
1054	System of Helicopter Emergency Medical Services in Nepal: A Study at Nepal Mediciti Hospital.	Karki S and Singh S and Malla DK and Basnet Y and Chaudhary V and Neupane E and Bhandari R and Adhikary A	Air medical journal	No	Not topic of interest
1055	Assessment of anaemia and nutritional status of antenatal women attending a tertiary care hospital.	Arora K and Bahadur A and Mishra D and Mundhra R	Journal of family medicine and primary care	No	Not topic of interest
1056	The impact of COVID-19 lockdown on abortion care: a time series analysis of data from Marie Stopes Nepal.	Horan C and Palmer M and Shrestha R and Erlank CP and Church K	Sexual and reproductive health matters	No	Not topic of interest
1057	Effect of COVID-19 Pandemic on Food Systems and Determinants of Resilience in Indigenous Communities of Jharkhand State, India: A Serial Cross-Sectional Study.	Ghosh-Jerath S and Kapoor R and Dhasmana A and Singh A and Downs S and Ahmed S	Frontiers in sustainable food systems	No	Not topic of interest
1058	Factors influencing the attitudes of young Sri Lankan-Australians towards seeking mental healthcare: a national online survey.	Mudunna C and Antoniades J and Tran T and Fisher J	BMC public health	No	Not topic of interest
1059	Cross-Sectional Analysis of Oral Healthcare vs. General Healthcare Utilization in Five Low- and Middle-Income Countries.	Susarla SM and Trimble M and Sokal-Gutierrez K	Frontiers in oral health	No	Not topic of interest
1060	Respiratory distress syndrome management in resource limited settings-Current evidence and opportunities in 2022.	Ekhaguere OA and Okonkwo IR and Batra M and Hedstrom AB	Frontiers in pediatrics	No	Not topic of interest
1061	Scaling up a monitoring and evaluation framework for sexual, reproductive, maternal, newborn, child, and adolescent health services and outcomes in humanitarian settings: A global initiative.	Kobeissi L and Pyone T and Moran AC and Strong KL and Say L	Dialogues in health	No	Not topic of interest
1062	Factors associated with poor adherence to intrapartum fetal heart monitoring in relationship to intrapartum related death: A prospective cohort study.	Ekblom A and MÃ¥lqvist M and Gurung R and Rossley A and Basnet O and Bhattarai P and K C A	PLOS global public health	No	Not topic of interest
1063	A global view of hypertensive disorders and diabetes mellitus during pregnancy.	Jiang L and Tang K and Magee LA and von Dadelszen P and Ekeroma A and Li X and Zhang E and Bhutta ZA	Nature reviews. Endocrinology	No	Not topic of interest
1064	The socioeconomic apprehensions of a pregnant woman around COVID-19 - Do we need to be worried?	Yadav A and Baghel J and Kamath A and Mundle S and Sharma C and Prakash A and Rawat R	Journal of family medicine and primary care	No	Not topic of interest
1065	Prevalence of anxiety, depression, and stress among students of Jahangirnagar University in Bangladesh.	Hossain MM and Alam MA and Masum MH	Health science reports	No	Not topic of interest
1066	Ethnic inequalities in reproductive, maternal, newborn and child health interventions in Ecuador: A study of the 2004 and 2012 national surveys.	Rios-Quituizaca P and Gatica-DomÃ­nguez G and Nambiar D and Santos JLF and Barros AJD	EClinicalMedicine	No	Not topic of interest
1067	Perceptions of and challenges faced by primary healthcare workers about preconception services in rural India: A qualitative study using focus group discussion.	Chutke AP and Doke PP and Gothankar JS and Pore PD and Palkar SH and Patil AV and Deshpande AV and Bhuyan KK and Karnataki MV and Shrotri AN	Frontiers in public health	No	Not topic of interest
1068	Is maternal autonomy associated with child nutritional status? Evidence from a cross-sectional study in India.	Paul P and Saha R	PloS one	No	Not topic of interest
1069	Occupational Health Sufferings of Child Waste Workers in South Asia: A Scoping Review.	Sara HH and Bayazid AR and Quayyum Z	International journal of environmental research and public health	No	Not topic of interest
1070	Income Generation Programs for Persons with Mental Health Challenges: Practices from 13 Indian Mental Health Rehabilitation Centers.	Roy A and Jayarajan D and Sivakumar T	Indian journal of psychological medicine	No	Not topic of interest
1071	Super Divya to the rescue! Exploring Nurse Mentor Supervisor perceptions on a digital tool to support learning and engagement for simulation educators in Bihar, India.	Kalra A and Siju M and Jenny A and Spindler H and Madriz S and Baayd J and Handu S and Ghosh R and Cohen S and Walker D	BMC medical education	No	Not topic of interest
1072	Status of respectful maternity care for women underwent normal vaginal delivery in selected hospitals in Rishikesh: A mixed-method study.	Rana J and Jelly P and Negi R and Sharma R	Journal of family medicine and primary care	No	Not topic of interest
1073	TraumaLink: A Community-Based First-Responder System for Traffic Injury Victims in Bangladesh.	Moussally J and Saha AC and Madden S	Global health, science and practice	No	Not topic of interest
1074	Impact of COVID-19 lockdown on small-scale fishers (SSF) engaged in floodplain wetland fisheries: evidences from three states in India.	Das BK and Roy A and Som S and Chandra G and Kumari S and Sarkar UK and Bhattacharjya BK and Das AK and Pandit A	Environmental science and pollution research international	No	Not topic of interest
1075	Review of Humanitarian Guidelines to Ensure the Health and Well-being of Afghan Refugees on U.S. Military Bases.	Lieberman Lawry L	Military medicine	No	Not topic of interest
1076	Transition from the Informal to the Formal Economy: The Need for a Multi-faceted Approach.	Sankaran K	The Indian journal of labour economics : the quarterly journal of the Indian Society of Labour Economics	No	Not topic of interest
1077	Youth Culturally adapted Manual Assisted Problem Solving Training (YCMAP) in Pakistani adolescent with a history of self-harm: protocol for multicentre clinical and cost-effectiveness randomised controlled trial.	Husain N and Tofique S and Chaudhry IB and Kiran T and Taylor P and Williams C and Memon R and Aggarwal S and Alvi MH and Ananiadou S and Ansari MA and Aseem S and Beck A and Alam S and Colucci E and Davidson K and Edwards S and Emsley R and Green J and Gumber A and Hawton K and Jafri F and Khaliq A and Mason T and Mcreath A and Minhas A and Naeem F and Naqvi HA and Noureen A and Panagioti M and …	BMJ open	No	Not topic of interest
1078	Predictors of prior unsuccessful pharmacy abortion attempts among women presenting for abortion in government certified clinics in Nepal.	Ahlbach C and Puri MC and Daniel S and Rocca CH and Karki S and Foster DG	International journal of gynaecology and obstetrics: the official organ of the International Federation of Gynaecology and Obstetrics	No	Not topic of interest
1079	The role of 108 GVK EMRI ambulance services in the management of behavioral emergencies in the state of Telangana.	Kalidindi ER and Rao GVR	Asian journal of psychiatry	No	Not topic of interest
1080	Understanding the Change in the Prevalence and Factors Influencing the Childhood Stunting Using District-Level Data from NFHS-4 and NFHS-5 in India.	B S P and Guddattu V	Inquiry : a journal of medical care organization, provision and financing	No	Not topic of interest
1081	Prevalence and aetiologies of anaemia among first trimester pregnant women in Sri Lanka; the need for revisiting the current control strategies.	Amarasinghe GS and Agampodi TC and Mendis V and Malawanage K and Kappagoda C and Agampodi SB	BMC pregnancy and childbirth	No	Not topic of interest
1082	Prevalence and Risk Factors of Vulvovaginal Candidosis during Pregnancy: A Review.	Disha T and Haque F	Infectious diseases in obstetrics and gynecology	No	Not topic of interest
1083	Outcomes of teleconsultation services and patient satisfaction among pregnant women delivering at a tertiary care center in South India during coronavirus disease 2019 pandemic.	Devi RS and Parvathi TN and Murugan RRB and Sagili H and Lakshminarayanan S and Priyadarshini T	Indian journal of public health	No	Not topic of interest
1084	Understanding community resistance to sexuality education and exploring prospective implementation strategies in Pakistan: A content and network analysis of qualitative data.	Ahmed F and Schumacher J and Ahmad G and Brand T	Frontiers in psychology	No	Not topic of interest
1085	Impact of oxidative stress in response to malarial infection during pregnancy: Complications, histological changes, and pregnancy outcomes.	Chandrashekhar VN and Punnath K and Dayanand KK and Kakkilaya SB and Jayadev P and Kumari SN and Achur RN and Gowda DC	Tropical parasitology	No	Not topic of interest
1086	Exploring the cultural appropriateness of a psychosocial intervention, the Thinking Healthy Programme-Peer delivered (THPP), for perinatal depression in Lilongwe, Malawi.	Ng'oma M and Atif N and Meltzer-Brody S and Stewart RC and Chirwa E	Malawi medical journal : the journal of Medical Association of Malawi	No	Not topic of interest
1087	Finger-Gesture Controlled Wheelchair with Enabling IoT.	Sadi MS and Alotaibi M and Islam MR and Islam MS and Alhmiedat T and Bassfar Z	Sensors (Basel, Switzerland)	No	Not topic of interest
1088	Assessing the reliability of phone surveys to measure reproductive, maternal and child health knowledge among pregnant women in rural India: a feasibility study.	Ng A and Mohan D and Shah N and Scott K and Ummer O and Chamberlain S and Bhatnagar A and Dhar D and Agarwal S and Ved R and LeFevre AE	BMJ open	No	Not topic of interest
1089	A Prospective Quality Improvement Initiative to Address the Barriers to Postpartum Tubal Ligation Among Multiparous Women.	Sarkar A and Panneer S and Vanya V and Wadhawan I	Cureus	No	Not topic of interest
1090	Women's perceptions about mobile health solutions for selection and use of family planning methods in Karachi: a feasibility study.	Abrejo FG and Iqbal R and Saleem S	BMC women's health	No	Not topic of interest
1091	Luteoma of Pregnancy with Uterine Leiomyoma as a Diagnostic Challenge and Mimicker of Ovarian Malignancy: A Rare Case From Rural India.	Dayal S	Journal of reproduction & infertility	No	Not topic of interest
1092	The unspoken grief of multiple stillbirths in rural Pakistan: an interpretative phenomenological study.	Asim M and Karim S and Khwaja H and Hameed W and Saleem S	BMC women's health	No	Not topic of interest
1093	COVID-19 lockdown, family migration and unemployment in a gendered society.	Mahata S and Khan RK and Chaudhuri S and Nag RN	Research in economics = Ricerche economiche	No	Not topic of interest
1094	Acceptance Rate of COVID-19 Vaccine and Its Determinants Among Indian Pregnant Women: A Hospital-Based Cross-Sectional Analysis.	Kumari A and Kumari S and Kujur M and Tirkey S and Singh SB	Cureus	No	Not topic of interest
1095	Understanding Barriers and Facilitators to Maternal Immunization: A Systematic Narrative Synthesis of the Published Literature.	Geoghegan S and Shuster S and Butler KM and Feemster KA	Maternal and child health journal	No	Not topic of interest
1096	Utilization of Nutritional Supplementation Services and Their Predictors in Pregnant and Lactating Women Living in an Urban Resettlement Colony of Delhi, India: A Cross-Sectional Study.	Paul S and Basu S and Sodhi B and Singh MM	Cureus	No	Not topic of interest
1097	Barriers to Quality Perioperative Care Delivery in Low- and Middle-Income Countries: A Qualitative Rapid Appraisal Study.	Bedwell GJ and Dias P and Hahnle L and Anaeli A and Baker T and Beane A and Biccard BM and Bulamba F and Delgado-Ramirez MB and Dullewe NP and Echeverri-Mallarino V and Haniffa R and Hewitt-Smith A and Hoyos AS and Mboya EA and Nanimambi J and Pearse R and Pratheepan AP and Sunguya B and Tolppa T and Uruthirakumar P and Vengadasalam S and Vindrola-Padros C and Stephens TJ	Anesthesia and analgesia	No	Not topic of interest
1098	Perturbed nuptiality, delayed fertility: childbirth effects of Covid19.	Mughal M and Javed R	Journal of population research (Canberra, A.C.T.)	No	Not topic of interest
1099	Unmarried Sri Lankan youth: sexual behaviour and contraceptive use.	Kumarasinghe M and De Silva WI and de Silva R and Suranga MS	Contraception and reproductive medicine	No	Not topic of interest
1100	Pandemics and technology engagement: New evidence from m-Health intervention during COVID-19 in India.	Rathi S and Chakrabarti AS and Chatterjee C and Hegde A	Review of development economics	No	Not topic of interest
1101	Adolescent girls' recommendations for the design of a human papillomavirus vaccination program in Sindh, Pakistan: a qualitative study.	Ali RF and Arif Siddiqi D and Mirza A and Naz N and Abdullah S and Kembhavi G and Tam CC and Offeddu V and Chandir S	Human vaccines & immunotherapeutics	No	Not topic of interest
1102	Six-Decade Trend Analysis of Life Expectancy at Birth in Asia, Regions of Asia and Iran: A Joinpoint Analysis.	Salehi M and Aziz-Mohammdlooha M and Masaebi F and Zayeri F	Medical journal of the Islamic Republic of Iran	No	Not topic of interest
1103	The politics of dispossession and compensation in the eastern Indian coal belt.	Noy I	Critique of anthropology	No	Not topic of interest
1104	An Artificial Intelligence Chatbot for Young People's Sexual and Reproductive Health in India (SnehAI): Instrumental Case Study.	Wang H and Gupta S and Singhal A and Muttreja P and Singh S and Sharma P and Piterova A	Journal of medical Internet research	No	Not topic of interest
1105	Infection preparedness of community health workers: implications for maternal and neonatal health services in Pakistan.	Rizvi Jafree S and Khawar A and Momina AU and Khalid Mahmood Q	Primary health care research & development	No	Not topic of interest
1106	A case of primary varicella meningoencephalitis in the absence of cutaneous lesions in a 4-month-old infant.	Palaparthy VK and Tigga R	Tropical doctor	No	Not topic of interest
1107	Neonatal Seizures-Perspective in Low-and Middle-Income Countries.	Vegda H and Krishnan V and Variane G and Bagayi V and Ivain P and Pressler RM	Indian journal of pediatrics	No	Not topic of interest
1108	Revisiting the environmental impact of financial development on economic growth and carbon emissions: evidence from South Asian economies.	Rani T and Amjad MA and Asghar N and Rehman HU	Clean technologies and environmental policy	No	Not topic of interest
1109	Factors Affecting Survival in Nontraumatic Pediatric Abdominal Surgical Emergencies: A Contemporary Review.	Tayade H and Lamture Y and Yeola M	Cureus	No	Not topic of interest
1110	Video Laryngoscopy in Emergency Airway Management - a Paradigm Shift from 'I' to 'We'; a Letter to Editor.	Sheikh S and Shamim F	Archives of academic emergency medicine	No	Not topic of interest
1111	Role of Salivary Uric Acid Versus Serum Uric Acid in Predicting Maternal Complications of Pre-Eclampsia in a Rural Hospital in Central India: A Two-Year, Cross-Sectional Study.	Madaan S and Jaiswal A and Acharya N and Tayade S and Dhok A and Kumar S and Acharya S and Dewani D and Talwar D and Halani D and Reddy Eleti M	Cureus	No	Not topic of interest
1112	Outcomes of Arteriovenous Fistula Creation in Patients Undergoing Hemodialysis: An Indian Experience.	Gupta A and Kumar V and Peswani AR and Suresh A	Cureus	No	Not topic of interest
1113	Neurorehabilitation in time of COVID 19: A perspective from Pakistan.	Babur MN and Azim ME	JPMA. The Journal of the Pakistan Medical Association	No	Not topic of interest
1114	High-Frequency, Low-Dose Education to Improve Neonatal Outcomes in Low-Resource Settings: A Cluster Randomized Controlled Trial.	Spies LA and Riley C and Nair R and Hussain N and Reddy MP	Advances in neonatal care : official journal of the National Association of Neonatal Nurses	No	Not topic of interest
1115	Variation and determinants of early initiation of breastfeeding in high and low neonatal mortality settings in India.	Yadav J and Shekhar C and Bharati K	Journal of biosocial science	No	Not topic of interest
1116	Evaluating the effectiveness of utilization of health communication interventions on sexual and reproductive health of the Rohingya women living in Cox's Bazar refugee camp.	Zakaria M and Nachrin T and Azad MAK	Heliyon	No	Not topic of interest
1117	Levels, patterns and determinants of using reversible contraceptives for limiting family planning in India: evidence from National Family Health Survey, 2015-16.	Rahaman M and Singh R and Chouhan P and Roy A and Ajmer S and Rana MJ	BMC women's health	No	Not topic of interest
1118	Factors associated with anaemia in a nationally representative sample of nonpregnant women of reproductive age in Nepal.	Ford ND and Bichha RP and Parajuli KR and Paudyal N and Joshi N and Whitehead RD Jr and Chitekwe S and Mei Z and Flores-Ayala R and Adhikari DP and Rijal S and Jefferds ME	Maternal & child nutrition	No	Not topic of interest
1119	Examining the place of the female condom in india's family planning program aqualitative investigation of the attitudes, opinions of key stakeholders in Pune, India.	Weerasinghe M and Agawane S and Karandikar N and Fisher J and Sastry J	BMC public health	No	Not topic of interest
1120	Impact of covid 19 pandemic on severe maternal outcomes -An observational study from a referral institute of India.	Thakur G and Arora A and Sikka P and Jain V	Clinical epidemiology and global health	No	Not topic of interest
1121	When your lungs get cleaned by Harpic: A case report.	Sharma A and Mishra A and Shrestha S and Mishra A and Mahato AK and Gelal D	Annals of medicine and surgery (2012)	No	Not topic of interest
1122	Prevalence of psychiatric disorders among 4 to 14 year age group children in slums of Thiruvananthapuram Corporation.	Suchithra ET and Vargheese S and Sudhiraj TS and Zinia	Journal of family medicine and primary care	No	Not topic of interest
1123	Cost-effective and power-efficient portable turbine-based emergency ventilator.	Razwanul Haque S and Sudan Saha S and Maruf Hossain AKM and Hasanur Rahman Sohag M and Rabbi Shafi F and Ranjan Sarkar S and Rahman T	HardwareX	No	Not topic of interest
1124	Cognitive function and behavioral problems in children born to mothers with preeclampsia: an Indian study.	Koparkar S and Srivastava L and Randhir K and Dangat K and Pisal H and Kadam V and Malshe N and Wadhwani N and Lalwani S and Srinivasan K and Kumaran K and Fall C and Joshi S	Child neuropsychology : a journal on normal and abnormal development in childhood and adolescence	No	Not topic of interest
1125	Zooming in and out: a holistic framework for research on maternal, late foetal and newborn survival and health.	Singh NS and Blanchard AK and Blencowe H and Koon AD and Boerma T and Sharma S and Campbell OMR	Health policy and planning	No	Not topic of interest
1126	Impact of Early versus Late Referral to Nephrologists on Outcomes of Chronic Kidney Disease Patients in Northern India.	Dhanorkar M and Prasad N and Kushwaha R and Behera M and Bhaduaria D and Yaccha M and Patel M and Kaul A	International journal of nephrology	No	Not topic of interest
1127	Describing adolescents with disabilities' experiences of COVID-19 and other humanitarian emergencies in low- and middle-income countries: a scoping review.	Rohwerder B and Wong S and Pokharel S and Khadka D and Poudyal N and Prasai S and Shrestha N and Wickenden M and Morrison J	Global health action	No	Not topic of interest
1128	Genome-Wide Association Study of Campylobacter-Positive Diarrhea Identifies Genes Involved in Toxin Processing and Inflammatory Response.	Munday RM and Haque R and Jan NJ and Wojcik GL and Marie C and Duchen D and Mentzer AJ and Nayak U and Korpe P and Kirkpatrick BD and Petri WA Jr and Duggal P	mBio	No	Not topic of interest
1129	Out-of-Pocket Health Expenditure Among Migrant Workers in India: A Narrative Review.	Bhoi SR and Joshi SH and Joshi A	Cureus	No	Not topic of interest
1130	An epidemiological profile of women suffering from urinary incontinence residing at one of the cities of western India: A mixed method approach study.	Sharma K and Khandhedia P and Dave VR	Journal of preventive medicine and hygiene	No	Not topic of interest
1131	Prevalence and approaches to manage iron deficiency anemia (IDA).	Bathla S and Arora S	Critical reviews in food science and nutrition	No	Not topic of interest
1132	Clinicopathological Study of Chronic Kidney Disease of Unknown Etiology in Odisha.	Parida S and Das S and Kar A and Routray RK	The Journal of the Association of Physicians of India	No	Not topic of interest
1133	Smoker's characteristics, general health and their perception of smoking in the social environment: a study of smokers in Rajshahi City, Bangladesh.	Kamruzzaman M and Hossain A and Kabir E	Zeitschrift fur Gesundheitswissenschaften = Journal of public health	No	Not topic of interest
1134	Pattern of patients attending COVID 19 screening clinic: SWOT analysis of a salutogenic endeavour in North Bengal Medical College, Darjeeling district, West Bengal.	Ghosh N and Bandyopadhyay D and Tirkey L and Samajdar K	Journal of family medicine and primary care	No	Not topic of interest
1135	Neurodevelopment, nutrition and genetics. A contemporary retrospective on neurocognitive health on the occasion of the 100th anniversary of the National Institute of Nutrition, Hyderabad, India.	Crawford MA and Wang Y and Marsh DE and Johnson MR and Ogundipe E and Ibrahim A and Rajkumar H and Kowsalya S and Kothapalli KSD and Brenna JT	Prostaglandins, leukotrienes, and essential fatty acids	No	Not topic of interest
1136	Key learnings from an outcome and embedded process evaluation of a direct to beneficiary mobile health intervention among marginalised women in rural Bihar, India.	Irani L and Verma S and Mathur R and Verma RK and Mohan D and Dhar D and Seth A and Chaudhuri I and Chaudhury MR and Purthy A and Nanda A and Singh S and Gupta A and LeFevre AE	BMJ open	No	Not topic of interest
1137	No impact of developmental conditions on serum estradiol levels among Bangladeshi women in the UK and Bangladesh.	Chaney C and Begum K and NÃºÃ±ez-de la Mora A and Sievert LL and Muttukrishna S and Harries V and Sharmeen T and Murphy L and Gunu R and Chowdhury O and Bentley GR	American journal of human biology : the official journal of the Human Biology Council	No	Not topic of interest
1138	Patterns and Predictors of Emergency Medical Services Utilisation by Patients Attending the Emergency Medicine Department of a Tertiary Care Hospital in India.	Ravindra P and Bhat R and Karanth N and Wilson W and Lavanya BN and Umra S and Mahesh S	Journal of emergencies, trauma, and shock	No	Not topic of interest
1139	A cross-sectional study on the frequency and risk factors for neonatal hypoglycemia in babies born in rural Kerala.	Pillai SK and Fhausiya VK	Journal of family medicine and primary care	No	Not topic of interest
1140	A Four-Country Study on the Relationship Between Parental Educational Homogamy and Children's Health from Infancy to Adolescence.	Pesando LM	Population research and policy review	No	Not topic of interest
1141	The Impact of Delayed Surgical Care on Patient Outcomes With Alimentary Tract Perforation: Insight From a Low-Middle Income Country.	Zafar MH and Zaka Ur Rehman TA and Khan MS and Ahmed S and Shariff A	Cureus	No	Not topic of interest
1142	Assessment of diabetes risk profile in a rural population of northern India using the Indian Diabetes Risk Score - A community-based study.	Sharma S and Bansal A and Singh SP and Chaudhary A and Satija M and Singla A and Kalsi H	Journal of family medicine and primary care	No	Not topic of interest
1143	Knowledge, attitude, perceptions, and concerns of pregnant and lactating women regarding COVID-19 vaccination: A cross-sectional survey of 313 participants from a tertiary care centre of North India.	Kumari A and Mahey R and Kachhawa G and Kumari R and Bhatla N	Diabetes & metabolic syndrome	No	Not topic of interest
1144	Assessment of indicators on drinking water, sanitation, and hygiene (WASH) practices from rural schools of Kathua.	Sangra S and Razdan N and Choudhary N	Journal of family medicine and primary care	No	Not topic of interest
1145	Minimum Manufacturing Costs, National Prices, and Estimated Global Availability of New Repurposed Therapies for Coronavirus Disease 2019.	Wang J and Levi J and Ellis L and Hill A	Open forum infectious diseases	No	Not topic of interest
1146	Perceptions of Good Health and Impact of COVID-19 Among Adolescents in a Low-Income Urban Agglomerate in Delhi, India: A Qualitative Study.	Sharma N and Basu S and Manna S and Rao S and Sharma P and Kaur H and Duggal K and Kumar P and Malik ST	Cureus	No	Not topic of interest
1147	Sustaining capacity building and practical skills training during the COVID-19 pandemic: Lessons from India.	Owens S and Ahluwalia T and Douglass K and Gidwani S	AEM education and training	No	Not topic of interest
1148	Characteristics and expectations among emergency department patients in India.	Davey K and Jacob S and Prasad N and Shri M and Amdur R and Blanchard J and Smith J and Douglass K	PLOS global public health	No	Not topic of interest
1149	Ideal Dose of Iron in Multiple Micronutrient Supplement: A Narrative Review of Evidence.	Ranjith A and Puri S and Vohra K and Khanam A and Bairwa M and Kaur R and Yadav K	Cureus	No	Not topic of interest
1150	Policy Changes in Global Higher Education: What Lessons Do We Learn from the COVID-19 Pandemic?	Tilak JBG and Kumar AG	Higher education policy	No	Not topic of interest
1151	Nanobiosensor-based diagnostic tools in viral infections: Special emphasis on Covid-19.	Misra R and Acharya S and Sushmitha N	Reviews in medical virology	No	Not topic of interest
1152	Maternal Mortality in the Remote Islands of India-Unraveling the Conundrum.	Yadav A and Prakash A and Sharma C and Saha MK and Yadav S and Baghel J and Kamath A	Journal of family medicine and primary care	No	Not topic of interest
1153	Determinants of time-trends in exclusivity and continuation of breastfeeding in India: An investigation from the National Family Health Survey.	Ghosh P and Rohatgi P and Bose K	Social science & medicine (1982)	No	Not topic of interest
1154	Learning dialogs orchestrated with BookRoll: effects on engagement and learning in an undergraduate physics course.	Kannan V and Warriem JM and Majumdar R and Ogata H	Research and practice in technology enhanced learning	No	Not topic of interest
1155	Study protocol: 'a large cohort study of postnatal events in a not-for-profit referral centre in Vellore, South India'.	R GM and Pricilla RA and Kurian S and Benjamin SJ and Rathore S and Yenuberi H and Minz SD and Kumar M and Ross BJ and Vijayaselvi R and Abraham A and Prasanthi A and Mani T and Abraham SG and Ebenezer ED and George A and Mittal R and Jeyaseelan L and Mathews JE	BMJ open	No	Not topic of interest
1156	Dismantling Inequities in Adolescent and Young Adult Health through a Sexual and Reproductive Health Justice Approach.	Barral R and Kelley MA and Harrison ME and Svetaz MV and Efevbera Y and Bhave S and Kanbur N	Seminars in reproductive medicine	No	Not topic of interest
1157	Decomposition analytics of carbon emissions by cement manufacturing - a way forward towards carbon neutrality in a developing country.	Rasheed R and Tahir F and Afzaal M and Ahmad SR	Environmental science and pollution research international	No	Not topic of interest
1158	Psychosocial assessment among ophthalmic patients attending tertiary eye care centre during the lockdown in times of COVID-19 pandemic.	Sanjay S and Venkatesh R and Tejwani S and Jayadev C and Nanavati H and Mohapatra A and Khamar P and Nuijts R and Dickman M and Shetty R	Indian journal of ophthalmology	No	Not topic of interest
1159	Estimating the impact of health systems factors on antimicrobial resistance in priority pathogens.	Awasthi R and Rakholia V and Agrawal S and Dhingra LS and Nagori A and Kaur H and Sethi T	Journal of global antimicrobial resistance	No	Not topic of interest
1160	COVID-19 effects on urban driving, walking, and transit usage trends: Evidence from Indian metropolitan cities.	Padmakumar A and Patil GR	Cities (London, England)	No	Not topic of interest
1161	Prevalence and associated risk factors for mental health problems among patients with polycystic ovary syndrome in Bangladesh: A nationwide cross-Sectional study.	Hasan M and Sultana S and Sohan M and Parvin S and Rahman MA and Hossain MJ and Rahman MS and Islam MR	PloS one	No	Not topic of interest
1162	Impact of the COVID-19 pandemic on food production and animal health.	Rahimi P and Islam MS and Duarte PM and Tazerji SS and Sobur MA and El Zowalaty ME and Ashour HM and Rahman MT	Trends in food science & technology	No	Not topic of interest
1163	Prevalence and factors associated with undernutrition among 6-59 months children in Tehsil Battagram, Pakistan.	Ahmad S and Abid J and Muhammad N and Wasila H and Zaitoun M and Awudi DA	JPMA. The Journal of the Pakistan Medical Association	No	Not topic of interest
1164	Building sustainable and resilient surgical systems: A narrative review of opportunities to integrate climate change into national surgical planning in the Western Pacific region.	Qin RX and Velin L and Yates EF and El Omrani O and McLeod E and Tudravu J and Samad L and Woodward A and McClain CD	The Lancet regional health. Western Pacific	No	Not topic of interest
1165	Rheumatic Heart Disease Is a Neglected Disease Relative to Its Burden Worldwide: Findings From Global Burden of Disease 2019.	Ghamari SH and Abbasi-Kangevari M and Saeedi Moghaddam S and Aminorroaya A and Rezaei N and Shobeiri P and Esfahani Z and Malekpour MR and Rezaei N and Ghanbari A and Keykhaei M and Naderian M and Larijani B and Majnoon MT and Farzadfar F and Mokdad AH	Journal of the American Heart Association	No	Not topic of interest
1166	Pregnancy-Associated Acute Kidney Injury in Low-Resource Settings: Progress Over the Last Decade.	Davidson B and Bajpai D and Shah S and Jones E and Okyere P and Wearne N and Gumber R and Saxena N and Osafo C	Seminars in nephrology	No	Not topic of interest
1167	Design and Development of Smart Weight Measurement, Lateral Turning and Transfer Bedding for Unconscious Patients in Pandemics.	Shafi I and Farooq MS and De La Torre DÃ­ez I and BreÃ±osa J and Espinosa JCM and Ashraf I	Healthcare (Basel, Switzerland)	No	Not topic of interest
1168	Implementing quality improvement intervention to improve intrapartum fetal heart rate monitoring during COVID-19 pandemic- observational study.	Bhattarai P and Gurung R and Basnet O and Malla H and MÃ¥lqvist M and K C A	PloS one	No	Not topic of interest
1169	Design and Analysis of a Low-Cost Electronically Controlled Mobile Ventilator, Incorporating Mechanized AMBU Bag, for Patients during COVID-19 Pandemic.	Kshetry RL and Gupta A and Chattopadhyaya S and Srivastava M and Sharma S and Singh J and Gupta AD and Rajkumar S	Journal of healthcare engineering	No	Not topic of interest
1170	The diagnostic utility of exome-based carrier screening in families with a positive family history.	Kotecha UH and Mistri M and Rayabarapu P and Shah P and Shah N	American journal of medical genetics. Part A	No	Not topic of interest
1171	A Realist-Informed Review of Digital Empowerment Strategies for Adolescents to Improve Their Sexual and Reproductive Health and Well-being.	Goh K and Contractor S and Van Belle S	Journal of urban health : bulletin of the New York Academy of Medicine	No	Not topic of interest
1172	A systematic review on estimating population attributable fraction for risk factors for small-for-gestational-age births in 81 low- and middle-income countries.	Gurung S and Tong HH and Bryce E and Katz J and Lee AC and Black RE and Walker N	Journal of global health	No	Not topic of interest
1173	Access of Migrant Youths in Sweden to Sexual and Reproductive Healthcare: A Cross-sectional Survey.	Baroudi M and Kalengayi FN and Goicolea I and Jonzon R and Sebastian MS and Hurtig AK	International journal of health policy and management	No	Not topic of interest
1174	Experiences of community midwives receiving helping baby breathe training through the low dose high-frequency approach in Gujrat, Pakistan.	Naz A and Lakhani A and Mubeen K and Amarsi Y	Midwifery	No	Not topic of interest
1175	The Vaccine World of COVID-19: India's Contribution.	Chavda VP and Vihol DR and Solanki HK and Apostolopoulos V	Vaccines	No	Not topic of interest
1176	A Hospital Based Study to Access the Usefulness of Using the Combination Regime of the Ferric Carboxy Maltose, Vitamin B12 and Folic Acid as a Treatment of Severe Anemia among Pregnant Women in a Rural Tribal Community of South Gujarat.	Maitri V and Tushar D and Dhiren M and Shrey D and Gayatri D	Indian journal of community medicine : official publication of Indian Association of Preventive & Social Medicine	No	Not topic of interest
1177	COVID-19: impact on quality of work life in real estate sector.	Majumder S and Biswas D	Quality & quantity	No	Not topic of interest
1178	Risk Factors for Enterotoxigenic Bacteroides fragilis Infection and Association with Environmental Enteric Dysfunction and Linear Growth in Children: Results from the MAL-ED Study.	Palit P and Das R and Haque MA and Nuzhat S and Khan SS and Siddiqua TJ and Mahfuz M and Faruque ASG and Ahmed T	The American journal of tropical medicine and hygiene	No	Not topic of interest
1179	Stroke services in the Middle East and adjacent region: A survey of 34 hospital-based stroke services.	Al Hashmi AM and Shuaib A and Imam Y and Amr D and Humaidan H and Al Nidawi F and Sarhan A and Mustafa W and Khalefa W and Ramadan I and Usman FS and Hokmabadi ES and Ghorbani M and Nassir T and Aladham F and Salmeen A and Kikano R and Muda S and Jose S and Bulushi MA and Sajwani B and Wasay M and Bashir Q and Al Hazzani A and Khoja W and Alkadere R and Osman H and Hussein A and Churojana A and H…	Frontiers in neurology	No	Not topic of interest
1180	Integrated community health service model (ICHSM): A new hope for primary care in hilly outreach areas of Uttarakhand, India.	Kumar S and Negi S	Journal of family medicine and primary care	No	Not topic of interest
1181	Help seeking behavior by women experiencing intimate partner violence in india: A machine learning approach to identifying risk factors.	Dehingia N and Dey AK and McDougal L and McAuley J and Singh A and Raj A	PloS one	No	Not topic of interest
1182	North India Childhood Cataract Study - The real scenario and causes of surgical delay of pediatric cataract.	Khokhar S and Gupta Y and Rani D and Rathod A and Moharana S	Indian journal of ophthalmology	No	Not topic of interest
1183	Utility of anthropometric measures to identify small for gestational age newborns: A study from Eastern India.	Annigeri S and Ghosh A and Hemram SK and Sasmal R and Mythri JP	Journal of family medicine and primary care	No	Not topic of interest
1184	Surgical Care Services in inaccessible zones: Targeted Palliative Care Accessibility Models for patients in resource-limited settings.	Shah PA and Tovani-Palone MR	The International journal of health planning and management	No	Not topic of interest
1185	Provision of the Continuum of Care to Noncommunicable Diseases Post-Floods in Kerala, India 2018.	Ganeshkumar P and Saigal R and Gopal B and Shankar H and Kaur P	Disaster medicine and public health preparedness	No	Not topic of interest
1186	Factors associated with COVID-19 pandemic induced post-traumatic stress symptoms among adults living with and without HIV in Nigeria: a cross-sectional study.	Folayan MO and Ibigbami O and ElTantawi M and AbeldaÃ±o GF and Ara E and Ayanore MA and Ellakany P and Gaffar B and Al-Khanati NM and Idigbe I and Ishabiyi AO and Jafer M and Khan AT and Khalid Z and Lawal FB and Lusher J and Nzimande NP and Osamika BE and Popoola BO and Quadri MFA and Roque M and Shamala A and Al-Tammemi AB and Yousaf MA and Virtanen JI and ZuÃ±iga RAA and Okeibunor JC and Nguye…	BMC psychiatry	No	Not topic of interest
1187	Domestic Violence and Sterilization Skew in India: An Instrumental Variable Analysis.	Patil VP and Luck J and Yoon J and Khanna S	Journal of interpersonal violence	No	Not topic of interest
1188	Health Problems of Bangladeshi Tannery Workers.	Rahman MM and Hassan MR and Kabir S and Immamuzzaman M and Rahman SR and Basher MS	Mymensingh medical journal : MMJ	No	Not topic of interest
1189	Relationship between mobility and road traffic injuries during COVID-19 pandemic-The role of attendant factors.	Paramasivan K and Subburaj R and Sharma VM and Sudarsanam N	PloS one	No	Not topic of interest
1190	Fetal Outcomes in Preterm Cesarean Sections.	Rahman S and Ullah M and Ali A and Afridi N and Bashir H and Amjad Z and Jafri A and Jawaid A	Cureus	No	Not topic of interest
1191	Cyclic Voltammetric-Paper-Based Genosensor for Detection of the Target DNA of Zika Virus.	Bishoyi A and Alam MA and Hasan MR and Khanuja M and Pilloton R and Narang J	Micromachines	No	Not topic of interest
1192	The impact of a direct to beneficiary mobile communication program on reproductive and child health outcomes: a randomised controlled trial in India.	LeFevre AE and Shah N and Scott K and Chamberlain S and Ummer O and Bashingwa JJH and Chakraborty A and Godfrey A and Dutt P and Ved R and Mohan D	BMJ global health	No	Not topic of interest
1193	Needle Cap External Fixator for Proximal Phalanx Fracture - A Case Report.	Jha A and Dua A and Gadkari A and Yadav AK and Goyal N	Journal of orthopaedic case reports	No	Not topic of interest
1194	A Robust Deep Model for Classification of Peptic Ulcer and Other Digestive Tract Disorders Using Endoscopic Images.	Mahmood S and Fareed MMS and Ahmed G and Dawood F and Zikria S and Mostafa A and Jilani SF and Asad M and Aslam M	Biomedicines	No	Not topic of interest
1195	Feasibility, Outcomes, and Safety of Telehepatology Services During the COVID-19 Pandemic.	Verma N and Mishra S and Singh S and Kaur R and Kaur T and De A and Premkumar M and Taneja S and Duseja A and Singh M and Singh V	Hepatology communications	No	Not topic of interest
1196	Reinforcer pathology of internet-related behaviors among college students: Data from six countries.	Acuff SF and Pilatti A and Collins M and Hides L and Thingujam NS and Chai WJ and Yap WM and Shuai R and Hogarth L and Bravo AJ and Murphy JG	Experimental and clinical psychopharmacology	No	Not topic of interest
1197	Latent tuberculosis infection: Misperceptions among non-U.S.-born-populations from countries where tuberculosis is common.	Parmer J and Macario E and Tatum K and Brackett A and Allen L and Picard R and DeLuca N and Dowling M	Global public health	No	Not topic of interest
1198	Indian Guidelines on Nebulization Therapy.	Katiyar SK and Gaur SN and Solanki RN and Sarangdhar N and Suri JC and Kumar R and Khilnani GC and Chaudhary D and Singla R and Koul PA and Mahashur AA and Ghoshal AG and Behera D and Christopher DJ and Talwar D and Ganguly D and Paramesh H and Gupta KB and Kumar T M and Motiani PD and Shankar PS and Chawla R and Guleria R and Jindal SK and Luhadia SK and Arora VK and Vijayan VK and Faye A and Ji…	The Indian journal of tuberculosis	No	Not topic of interest
1199	Naushad's Modification of Griggs Percutaneous Tracheostomy: Retrospective Case Series Study on 200 Patients at Subharti Medical College, Meerut, India.	Naushad O and Bashir M and Rathee S	Maedica	No	Not topic of interest
1200	BLS courses for refugees are feasible and induce commitment towards lay rescuer resuscitation.	Schnaubelt S and Schnaubelt B and Pilz A and Oppenauer J and Yildiz E and Schriefl C and Ettl F and Krammel M and Garg R and Niessner A and Greif R and Domanovits H and Sulzgruber P	European journal of clinical investigation	No	Not topic of interest
1201	Sex, gender, and retinoblastoma: analysis of 4351 patients from 153 countries.	Fabian ID and Khetan V and Stacey AW and Allen Foster and Ademola-Popoola DS and Berry JL and Cassoux N and Chantada GL and Hessissen L and Kaliki S and KivelÃ¤ TT and Luna-Fineman S and Munier FL and Reddy MA and Rojanaporn D and Blum S and Sherief ST and Staffieri SE and Theophile T and Waddell K and Ji X and Astbury NJ and Bascaran C and Burton M and Zondervan M and Bowman R	Eye (London, England)	No	Not topic of interest
1202	"So what if I use tobacco or alcohol? It won't hurt me!" How women perceive substance use: insights from a community study in India.	Sreenivasan ST and Nattala P and Rao GN and Sridaramurthy MK	Archives of women's mental health	No	Not topic of interest
1203	The Association between the Burden of PM(2.5)-Related Neonatal Preterm Birth and Socio-Demographic Index from 1990 to 2019: A Global Burden Study.	Tang Z and Jia J	International journal of environmental research and public health	No	Not topic of interest
1204	Quality improvement initiative to improve the duration of Kangaroo Mother Care in tertiary care neonatal unit of South India.	Jegannathan S and Natarajan M and Solaiappan M and Shanmugam R and Tilwani SA	BMJ open quality	No	Not topic of interest
1205	Data on cerebral palsy in Vietnam will inform clinical practice and policy in low and middle-income countries.	Karim T and Dossetor R and Huong Giang NT and Dung TQ and Son TV and Hoa NX and Tuyet NH and Van Anh NT and Chau CM and Bang NV and Badawi N and Khandaker G and Elliott E	Disability and rehabilitation	No	Not topic of interest
1206	Extreme learning machine and bayesian optimization-driven intelligent framework for IoMT cyber-attack detection.	Nayak J and Meher SK and Souri A and Naik B and Vimal S	The Journal of supercomputing	No	Not topic of interest
1207	Level of activity limitations and predictors in women with pregnancy-related pelvic girdle pain: Prospective cross-sectional study.	Gashaw M and Yitayal MM and Zemed A and Nigatu SG and Kasaw A and Belay DG and Aragaw FM and Endalew M and Tsega NT and Asratie MH and Janakiraman B	Annals of medicine and surgery (2012)	No	Not topic of interest
1208	Early Outcome Analysis of Management of Closed Pelvic Ring Fractures in Emergency: Conservative Versus Surgical at Level III Trauma Center in India.	Mishra S and Satapathy D and Zion N and Lodh U	Cureus	No	Not topic of interest
1209	Knowledge, perceived threats and protective behaviour related to COVID 19 among pregnant women.	Indumathi P and Swain D and T P and Jacob J and Tigga R	Asian journal of psychiatry	No	Not topic of interest
1210	Ovarian stimulation strategies for intrauterine insemination in couples with unexplained infertility: a systematic review and individual participant data meta-analysis.	Wessel JA and Danhof NA and van Eekelen R and Diamond MP and Legro RS and Peeraer K and D'Hooghe TM and Erdem M and Dankert T and Cohlen BJ and Thyagaraju C and Mol BWJ and Showell M and van Wely M and Mochtar MH and Wang R	Human reproduction update	No	Not topic of interest
1211	Protocol for developing telephone-based brief psychosocial intervention for COVID-19 patients in India.	Shetty KV and Sharma U and Kalyanasundaram M and Kumar S and Bamney U	Journal of family medicine and primary care	No	Not topic of interest
1212	Prediction of Depressed Left Ventricular Ejection Fraction Using Electrocardiogram.	Thabsheera H and Shivakumar BR and Hafeez M and Kk S	The Journal of the Association of Physicians of India	No	Not topic of interest
1213	Factors affecting delayed and non-receipt of healthcare during the COVID-19 pandemic for women in rural Maharashtra, India: Evidence from a cross-sectional study.	Dey AK and Bhan N and Rao N and Ghule M and Chatterji S and Raj A	EClinicalMedicine	No	Not topic of interest
1214	Characteristics, experiences and actions taken by women to address delayed conception: A mixed-methods cross-sectional study protocol.	Adhikary P and Roy N and Mburu G and Kabra R and Habib NA and Kiarie J and Dhabhai N and Chowdhury R and Mazumder S	PloS one	No	Not topic of interest
1215	Outcome of surgical condition of neonates who underwent surgery: A prospective study from a tertiary care center.	Das G and Gupta V and Sharma N	Indian journal of public health	No	Not topic of interest
1216	Client Experiences in a Mobile-Phone Counseling Intervention for Enhancing Access to Prevention of Mother To-Child Transmission (PMTCT) Services in Kenya.	Okal JO and Sarna A and Lango D and Matheka J and Owuor D and Kinywa EA and Kalibala S	Frontiers in global women's health	No	Not topic of interest
1217	Population and sub-national (district) level diversity in missed and dropout of different doses of hepatitis-B vaccine among Indian children aged 12-59 months.	Khan J and Shil A and Puri P	PLOS global public health	No	Not topic of interest
1218	Exploring the Role of Levonorgestrel Intrauterine System (LNG-IUS) as a Method of Emergency Contraception (EC).	Kumari S and Sarkar A and Kulshreshtha A and Zangmo R and Roy KK	Cureus	No	Not topic of interest
1219	Fetal alcohol spectrum disorder resources for educators: A scoping review.	Lees B and Riches J and Mewton L and Elliott EJ and Allsop S and Newton N and Thomas S and Rice LJ and Nepal S and Teesson M and Stapinski LA	Health promotion journal of Australia : official journal of Australian Association of Health Promotion Professionals	No	Not topic of interest
1220	COVID19 epidemic outbreak: operating rooms scheduling, specialty teams timetabling and emergency patients' assignment using the robust optimization approach.	Arab Momeni M and Mostofi A and Jain V and Soni G	Annals of operations research	No	Not topic of interest
1221	Effects of emollient therapy with sunflower seed oil on neonatal growth and morbidity in Uttar Pradesh, India: a cluster-randomized, open-label, controlled trial.	Kumar V and Kumar A and Mishra S and Kan P and Ashraf S and Singh S and Blanks KJH and Baiocchi M and Limcaoco M and Ghosh AK and Kumar A and Krishna R and Stevenson DK and Tian L and Darmstadt GL	The American journal of clinical nutrition	No	Not topic of interest
1222	Prevalence of diabetic retinopathy and self-reported barriers to eye care among patients with diabetes in the emergency department: the diabetic retinopathy screening in the emergency department (DRS-ED) study.	Williams AM and Weed JM and Commiskey PW and Kalra G and Waxman EL	BMC ophthalmology	No	Not topic of interest
1223	Repurposing pharmaceutical excipients as an antiviral agent against SARS-CoV-2.	Malani M and Salunke P and Kulkarni S and Jain GK and Sheikh A and Kesharwani P and Nirmal J	Journal of biomaterials science. Polymer edition	No	Not topic of interest
1224	Calcium deficiency worldwide: prevalence of inadequate intakes and associated health outcomes.	Shlisky J and Mandlik R and Askari S and Abrams S and Belizan JM and Bourassa MW and Cormick G and Driller-Colangelo A and Gomes F and Khadilkar A and Owino V and Pettifor JM and Rana ZH and Roth DE and Weaver C	Annals of the New York Academy of Sciences	No	Not topic of interest
1225	Evidence for the heterologous benefits of prior BCG vaccination on COVISHIELDâ„¢ vaccine-induced immune responses in SARS-CoV-2 seronegative young Indian adults.	Rakshit S and Adiga V and Ahmed A and Parthiban C and Chetan Kumar N and Dwarkanath P and Shivalingaiah S and Rao S and D'Souza G and Dias M and Maguire TJA and Doores KJ and Zoodsma M and Geckin B and Dasgupta P and Babji S and van Meijgaarden KE and Joosten SA and Ottenhoff THM and Li Y and Netea MG and Stuart KD and De Rosa SC and McElrath MJ and Vyakarnam A	Frontiers in immunology	No	Not topic of interest
1226	Iron Deficiency Anemia: Efficacy and Limitations of Nutritional and Comprehensive Mitigation Strategies.	Kumar SB and Arnipalli SR and Mehta P and Carrau S and Ziouzenkova O	Nutrients	No	Not topic of interest
1227	Elimination of cervical cancer as a public health problem-how shorter brachytherapy could make a difference during COVID-19.	Gangopadhyay A	Ecancermedicalscience	No	Not topic of interest
1228	STROVE: spatial data infrastructure enabled cloud-fog-edge computing framework for combating COVID-19 pandemic.	Ghosh S and Mukherjee A	Innovations in systems and software engineering	No	Not topic of interest
1229	The 2022 report of the Lancet Countdown on health and climate change: health at the mercy of fossil fuels.	Romanello M and Di Napoli C and Drummond P and Green C and Kennard H and Lampard P and Scamman D and Arnell N and Ayeb-Karlsson S and Ford LB and Belesova K and Bowen K and Cai W and Callaghan M and Campbell-Lendrum D and Chambers J and van Daalen KR and Dalin C and Dasandi N and Dasgupta S and Davies M and Dominguez-Salas P and Dubrow R and Ebi KL and Eckelman M and Ekins P and Escobar LE and Ge…	Lancet (London, England)	No	Not topic of interest
1230	Study of Serum Adiponectin and Interleukin-1Î² Levels in Women with Gestational Diabetes.	Laltlanzovi C and Choudhury M and Singh R and Sharma S and Raghunandan C and Hrahsel L	Indian journal of endocrinology and metabolism	No	Not topic of interest
1231	Design of a Vaccine Passport Validation System Using Blockchain-based Architecture: Development Study.	Lee HA and Wu WC and Kung HH and Udayasankaran JG and Wei YC and Kijsanayotin B and Marcelo AB and Hsu CY	JMIR public health and surveillance	No	Not topic of interest
1232	Pandemic Pedagogy: Perception of Nursing students': A cross-sectional study.	D'Souza PJJ and Assariparambil AR and Muthamilselvi G and Joseph VM and George LS	F1000Research	No	Not topic of interest
1233	Development of Advanced Artificial Intelligence and IoT Automation in the Crisis of COVID-19 Detection.	Kollu PK and Kumar K and Kshirsagar PR and Islam S and Naveed QN and Hussain MR and Sundramurthy VP	Journal of healthcare engineering	No	Not topic of interest
1234	Identification of potential SARS-CoV-2 M(pro) inhibitors integrating molecular docking and water thermodynamics.	Sobhia ME and Ghosh K and Sivangula S and Kumar S and Singh H	Journal of biomolecular structure & dynamics	No	Not topic of interest
1235	Public health research priorities for WHO on COVID-19 in the South-East Asia Region: results of a prioritization survey.	Azim T and Bhushan A and Del Rio Vilas VJ and Srivastava R and Wijesinghe PR and Ofrin R and Chauhan S and Krishnan A	Health research policy and systems	No	Not topic of interest
1236	Optimization of Elicitation Conditions to Enhance the Production of Potent Metabolite Withanolide from Withania somnifera (L.).	Singh M and Agrawal S and Afzal O and Altamimi ASA and Redhwan A and Alshammari N and Patel M and Adnan M and Elasbali AM and Khan S	Metabolites	No	Not topic of interest
1237	Analyses of reported severe adverse events after immunization with SARS-CoV-2 vaccines in the United States: One year on.	Mangat HS and Musah A and Luedtke S and Syed AA and Maramattom BV and Maruthanal J and Bosman A and Kostkova P	Frontiers in public health	No	Not topic of interest
1238	A New Practical Method Based on MRI to Individually Localize the Transverse-Sigmoid Sinus Junction in Retrosigmoid Craniotomy: A Retrospective Before-After Study.	Zhao TZ and Shi W and Feng LL and Ge SN and Yang ZJ and Li ZH and Guo W and Wu YX and Zhang YZ and Xue YF and Xue F and Wang B and Qu Y	Neurology India	No	Not topic of interest
1239	Effect of nutritional counselling for using anthropometric indices among Indians.	Chavan S and Challagalla S and Salunkhe S and Arora A and Sharma M and Agarkhedkar S	Bioinformation	No	Not topic of interest
1240	Surgical interventions for bilateral congenital cataract in children aged two years and under.	Singh R and Barker L and Chen SI and Shah A and Long V and Dahlmann-Noor A	The Cochrane database of systematic reviews	No	Not topic of interest
1241	Socioeconomic inequalities in low birth weight in South Asia: A comparative analysis using Demographic and Health Surveys	Sathi, Nusrat Jahan and Ahammed, Benojir and Alam, Khorshed and Hashmi, Rubayyat and Lee, Ka Yiu and Keramat, Syed Afroz		No	Not topic of interest
1242	Respectful maternity care in South Asia: What does the evidence say? Experiences of care and neglect, associated vulnerabilities and social complexities	Kaphle, Sabitra and Vaughan, Geraldine and Subedi, Madhusudan		No	Not topic of interest
1243	Socio-economic disparity in food consumption among young children in eight South Asian and Southeast Asian countries	Kang, Yunhee and Park, Chulwoo and Young, Anna Marie Pacheco and Kim, Jihye		No	Not topic of interest
1244	The association of religion with maternal and child health outcomes in South Asian countries	Kachoria, Aparna G and Mubarak, Mohammad Yousuf and Singh, Awnish K and Somers, Rachael and Shah, Saleh and Wagner, Abram L		No	Not topic of interest
1245	Inequalities in full vaccination coverage based on maternal education and wealth quintiles among children aged 12â€“23 months: Further analysis of national cross-sectional surveys of six South Asian countries	Acharya, Kiran and Dharel, Dinesh and Subedi, Raj Kumar and Bhattarai, Asmita and Paudel, Yuba Raj		No	Not topic of interest
1246	Child marriage and its association with Maternal Health Care Services utilisation among women aged 20â€“29: a multi-country study in the South Asia region	Kamal, SM Mostafa and Ulas, Efehan		No	Not topic of interest
1247	Social determinants of antenatal depression and anxiety among women in South Asia: A systematic review & meta-analysis	Insan, Nafisa and Weke, Anthony and Forrest, Simon and Rankin, Judith		No	Not topic of interest
1248	Investigation of socioeconomic determinants on child death in south Asian countries: a panel cointegration analysis	Kousar, Shazia and Shabbir, Aiza and Shafqat, Rukia		No	Not topic of interest
1249	Women's attitude towards intimate partner violence and utilization of contraceptive methods and maternal health care services: an analysis of nationally representative cross-sectional surveys from four South Asian countries	Shrestha, Som Kumar and Thapa, Subash and Vicendese, Don and Erbas, Bircan		No	Not topic of interest
1250	Factors contributing to rising cesarean section rates in South Asian countries: A systematic review	Dhakal-Rai, Sulochana and van Teijlingen, Edwin and Regmi, P and Wood, Juliet and Dangal, Ganesh and Dhakal, Keshar Bahadur		No	Not topic of interest
1251	â€˜Cost, culture and circumstancesâ€™: Barriers and enablers of health behaviours in South Asian immigrants of Australia	Nisar, Mehwish and Khan, Asaduzzaman and Kolbeâ€Alexander, Tracy L		No	Not topic of interest
1252	Financial inclusion for women empowerment in South Asian countries	Aziz, Faisal and Sheikh, Salman Masood and Shah, Ijaz Hussain		No	Not topic of interest
1253	The health of Indigenous populations in South Asia: a critical review in a critical time	Thresia, Chundankuzhiyil Ulahannan and Srinivas, Prashanth Nuggehalli and Mohindra, Katia Sarla and Jagadeesan, Chettiparambil Kumaran		No	Not topic of interest
1254	Examination of a health production function: Evidence from South Asian countries	Majumder, Shapan Chandra and Dilanchiev, Azer and Rahman, Hasanur		No	Not topic of interest
1255	Economic Inequality in Malnutrition among Pre-School Children in Selected South Asian Countries	Madhusudan, JV and Pal, Anita and Singh, Gajraj and Saxena, Anjali and Kumari, Dolly and Yadav, Jeetendra		No	Not topic of interest
1256	Service provider perspectives on exploring social determinants of health impacting type 2 diabetes management for South Asian adults in Peel Region, Canada	Dâ€™Silva, Chelsea and Hafleen, Nuzha and Mansfield, Elizabeth and Martel, Sara and Fierheller, Dianne and Banerjee, Ananya and Malhotra, Gurpreet and Mutta, Baldev and Dhillon, Puneet and Hasan, Zofishan		No	Not topic of interest
1257	Socioeconomic inequalities in contraceptive use among female adolescents in south Asian countries: a decomposition analysis	Sharma, Himani and Singh, Shri Kant		No	Duplicates
1258	Inequalities in demand satisfied with modern methods of family planning among women aged 15â€“49 years: a secondary data analysis of Demographic and Health Surveys of six South Asian countries	Sreeramareddy, Chandrashekhar T and Acharya, Kiran and Tiwari, Ishwar		No	Duplicates
1259	Socioeconomic correlates of Adequate Maternal Care in Bangladesh: Analysis of the Bangladesh Demographic and Health Survey 2017â€18	Methun, Md Injamul Haq and Haq, Iqramul and Uddin, M Sheikh Giash and Rahman, Azizur and Islam, Saiful and Hossain, Md Ismail and Ume, Shatabdi Shamrita and Habib, Md Jakaria and Roy, Sutopa		No	Duplicates
1260	How do traditional media access and mobile phone use affect maternal healthcare service use in Bangladesh? Moderated mediation effects of socioeconomic factors	Kabir, Md Ruhul		No	Duplicates
1261	Afghanistan: Taliban's return imperils maternal health.	Qaderi S and Ahmadi A and Lucero-Prisno Iii DE	Nature	No	Not topic of interest
1262	An Empirical Examination of the Inequality of Forgone Care in India.	Patenaude B and Rao KD and Peters DH	Health systems and reform	No	Not topic of interest
1263	Factors influencing place of delivery: Evidence from three south-Asian countries.	Rahman MA and Rahman MA and Rawal LB and Paudel M and Howlader MH and Khan B and Siddiquee T and Rahman A and Sarkar A and Rahman MS and Botlero R and Islam SMS	PloS one	Yes	Included
1264	Newborn low birth weight: do socio-economic inequality still persist in India?	Mishra PS and Sinha D and Kumar P and Srivastava S and Bawankule R	BMC pediatrics	No	Not topic of interest
1265	Stillbirth maternity care measurement and associated factors in population-based surveys: EN-INDEPTH study.	Di Stefano L and Bottecchia M and Yargawa J and Akuze J and Haider MM and Galiwango E and Dzabeng F and Fisker AB and Geremew BM and Cousens S and Lawn JE and Blencowe H and Waiswa P	Population health metrics	No	Not topic of interest
1266	Health problems and utilization of health services among Forcibly Displaced Myanmar Nationals in Bangladesh.	Rawal LB and Kanda K and Biswas T and Tanim MI and Dahal PK and Islam MR and Huda TMN and Begum T and Sahle BW and Renzaho AMN and Anwar I	Global health research and policy	No	Not topic of interest
1267	Bayesian Analysis of Trends in Utilization of Maternal Healthcare Services in Pakistan during 2006-2018.	Feroze N and Ziad MA and Fayyaz R and Gaba YU	Computational and mathematical methods in medicine	No	Wrong study type
1268	Barriers to Utilization of Postnatal Care Services: Mothers and Health Providers Perspective.	Shrestha J and Yadav DK	Journal of Nepal Health Research Council	No	Only socio-cultural factor
1269	Empowerment dimensions and their relationship with continuum care for maternal health in Bangladesh.	Rahman R and Rahman M and Haque SE	Scientific reports	No	Not topic of interest
1270	Does gender inequality matter for access to and utilization of maternal healthcare services in Bangladesh?	Ahmed F and Oni FA and Hossen SS	PloS one	No	Not topic of interest
1271	Predictors of wealth-related inequality in institutional delivery: a decomposition analysis using Nepal multiple Indicator cluster survey (MICS) 2019.	Bhusal UP	BMC public health	No	Not topic of interest
1272	Understanding Period Poverty: Socio-Economic Inequalities in Menstrual Hygiene Management in Eight Low- and Middle-Income Countries.	Rossouw L and Ross H	International journal of environmental research and public health	No	Not topic of interest
1273	Comparative study on maternal healthcare services utilisation in selected Empowered Action Group states of India.	Yadav AK and Jena PK and Sahni B and Mukhopadhyay D	Health & social care in the community	No	Wrong study type
1274	Impact of socio-economic inequity in access to maternal health benefits in India: Evidence from Janani Suraksha YojanaÂ using NFHS data.	Mishra PS and Veerapandian K and Choudhary PK	PloS one	No	Not topic of interest
1275	Cost estimation alongside a multi-regional, multi-country randomized trial of antenatal ultrasound in five low-and-middle-income countries.	Bresnahan BW and Vodicka E and Babigumira JB and Malik AM and Yego F and Lokangaka A and Chitah BM and Bauer Z and Chavez H and Moore JL and Garrison LP and Swanson JO and Swanson D and McClure EM and Goldenberg RL and Esamai F and Garces AL and Chomba E and Saleem S and Tshefu A and Bose CL and Bauserman M and Carlo W and Bucher S and Liechty EA and Nathan RO	BMC public health	No	Not topic of interest
1276	Why women choose to deliver at home in India: a study of prevalence, factors, and socio-economic inequality.	Patel R and Marbaniang SP and Srivastava S and Kumar P and Chauhan S	BMC public health	No	Not topic of interest
1277	Postnatal care coverage and its determinants in Sri Lanka: analysis of the 2016 demographic and health survey.	Perera UAP and Assefa Y and Amilani U	BMC pregnancy and childbirth	No	Not topic of interest
1278	Trend and Sociodemographic Correlates of Cesarean Section Utilization in Nepal: Evidence from Demographic and Health Surveys 2006-2016.	Acharya K and Paudel YR	BioMed research international	No	Not topic of interest
1279	Factors Affecting the Utilization of Maternal and Child Health Care Services in Tribal Dominated Population States of India.	Chauhan BG and Jungari S	International quarterly of community health education	No	Wrong study population
1280	Progress in Reducing Inequalities in Reproductive, Maternal, Newborn and Child Health Services in Nepal.	Pandey AR and Ojha B and Shrestha N and Maskey J and Sharma D and Godwin P and Chalise B and Aryal KK	Journal of Nepal Health Research Council	No	Not topic of interest
1281	Level of inequality and the role of governance indicators in the coverage of reproductive maternal and child healthcare services: Findings from India.	Gandhi S and Maharatha TM and Dash U and Babu M S	PloS one	No	Inappropriate exposure
1282	Regional inequality in the Janani Suraksha Yojana coverage in India: a geo-spatial analysis.	Mishra PS and Kumar P and Srivastava S	International journal for equity in health	No	Not topic of interest
1283	Relationship between maternal healthcare utilisation and empowerment among women in Bangladesh: evidence from a nationally representative cross-sectional study.	Anik AI and Ghose B and Rahman MM	BMJ open	No	Inappropriate outcome measure
1284	National and subnational coverage and inequalities in reproductive, maternal, newborn, child, and sanitary health interventions in Ecuador: a comparative study between 1994 and 2012.	Rios Quituizaca P and Gatica-DomÃ­nguez G and Nambiar D and Ferreira Santos JL and BrÃ¼ck S and Vidaletti Ruas L and Barros AJD	International journal for equity in health	No	Not topic of interest
1285	Adopting Andersen's behavior model to identify factors influencing maternal healthcare service utilization in Bangladesh.	Kabir MR	PloS one	No	Not topic of interest
1286	Exposure to conflicts and the continuum of maternal healthcare: Analyses of pooled cross-sectional data for 452,192 women across 49 countries and 82 surveys.	Rammohan A and Mavisakalyan A and Vu L and Goli S	PLoS medicine	No	Not topic of interest
1287	Factors affecting rural women's utilisation of continuum of care services in remote or isolated villages or Pakistan - A mixed-methods study.	Maheen H and Hoban E and Bennett C	Women and birth : journal of the Australian College of Midwives	No	Not topic of interest
1288	Level of completion along continuum of care for maternal, newborn and child health services and factors associated with it among women in India: a population-based cross-sectional study.	Kothavale A and Meher T	BMC pregnancy and childbirth	No	Not topic of interest
1289	Predictors of iron consumption for at least 90â€‰days during pregnancy: Findings from National Demographic Health Survey, Pakistan (2017-2018).	Ali SA and Ali SA and Razzaq S and Khowaja N and Gutkind S and Raheman FU and Suhail N	BMC pregnancy and childbirth	No	Not topic of interest
1290	Effective coverage of nutrition interventions across the continuum of care in Bangladesh: insights from nationwide cross-sectional household and health facility surveys.	Nguyen PH and KhÆ°Æ¡ng LQ and Pramanik P and Billah SM and Menon P and Piwoz E and Leslie HH	BMJ open	No	Not topic of interest
1291	Time trends and sociodemographic inequalities in the prevalence of adolescent motherhood in 74 low-income and middle-income countries: a population-based study.	Huda MM and O'Flaherty M and Finlay JE and Al Mamun A	The Lancet. Child & adolescent health	No	Not topic of interest
1292	Universal coverage of the first antenatal care visit but poor continuity of care across the maternal and newborn health continuum among Nepalese women: analysis of levels and correlates.	Khatri RB and Karkee R and Durham J and Assefa Y	Globalization and health	No	Not topic of interest
1293	Intersectional (in) equities in contact coverage of maternal and newborn health services in Nepal: insights from a nationwide cross-sectional household survey.	Khatri RB and Alemu Y and Protani MM and Karkee R and Durham J	BMC public health	No	Not topic of interest
1294	Trends in national and subnational wealth related inequalities in use of maternal health care services in Nepal: an analysis using demographic and health surveys (2001-2016).	Sapkota VP and Bhusal UP and Acharya K	BMC public health	No	Not topic of interest
1295	Improved Water, Sanitation and Utilization of Maternal and Child Health Services in South Asia-An Analysis of Demographic Health Surveys.	Omidakhsh N and von Ehrenstein OS	International journal of environmental research and public health	No	Not topic of interest
1296	Did the poor gain from India's health policy interventions? Evidence from benefit-incidence analysis, 2004-2018.	Selvaraj S and Karan AK and Mao W and Hasan H and Bharali I and Kumar P and Ogbuoji O and Chaudhuri C	International journal for equity in health	No	Not topic of interest
1297	Equity in newborn care, evidence from national surveys in low- and middle-income countries.	Peven K and Mallick L and Taylor C and Bick D and Day LT and Kadzem L and Purssell E	International journal for equity in health	No	Not topic of interest
1298	Association of identification of facility and transportation for childbirth with institutional delivery in high priority districts of Uttar Pradesh, India.	Rajvanshi D and Anthony J and Namasivayam V and Dehury B and Banadakoppa Manjappa R and Prakash R and Chintada DR and Khare S and Avery L and Crockett M and Isac S and Becker M and Blanchard J and Halli S	BMC pregnancy and childbirth	No	Not topic of interest
1299	Does unintended pregnancy have an impact on skilled delivery care use in Bangladesh? A nationally representative cross-sectional study using Demography and Health Survey data.	Khan MN and Harris ML and Loxton D	Journal of biosocial science	No	Not topic of interest
1300	Mixed Methods Lot Quality Assurance Sampling: A novel, rapid methodology to inform equity focused maternal health programming in rural Rajasthan, India.	Brar AS and Hedt-Gauthier BL and Hirschhorn LR	PloS one	No	Not topic of interest
1301	Scoping Review of Intervention Strategies for Improving Coverage and Uptake of Maternal Nutrition Services in Southeast Asia.	Kurian K and Lakiang T and Sinha RK and Kathuria N and Krishnan P and Mehra D and Mehra S and Sharma S	International journal of environmental research and public health	No	Not topic of interest
1302	Family influences on health and nutrition practices of pregnant adolescents in Bangladesh.	Pike V and Kaplan Ramage A and Bhardwaj A and Busch-Hallen J and Roche ML	Maternal & child nutrition	No	Not topic of interest
1303	Impact of investment case on equitable access to maternal and child health services in Nepal: a quasi-experimental study.	Thapa JK and StÃ¶ckl D and Sangroula RK and Thakur DN and Mehata S and Pun A and Delius M	BMC health services research	No	Not topic of interest
1304	'I was scared I will end up in another abortion': a mixed-methods study assessing the impact of COVID-19 pandemic and lockdown on the antenatal care of pregnant women in Puducherry, South India.	Ulaganeethi R and Dorairajan G and Ramaswamy G and Thekkur P and Olickal JJ and Rajkumari N and Kumar Saya G	Family practice	No	Not topic of interest
1305	Addressing anaemia in pregnancy in rural plains Nepal: A qualitative, formative study.	Morrison J and Giri R and Arjyal A and Kharel C and Harris-Fry H and James P and Baral S and Saville N and Hillman S	Maternal & child nutrition	No	Not topic of interest
1306	Utilization of Maternal Health Care Among Immigrant Mothers in New York City, 2016-2018.	Maru S and Glenn L and Belfon K and Birnie L and Brahmbhatt D and Hadler M and Janevic T and Reynolds S	Journal of urban health : bulletin of the New York Academy of Medicine	No	Not topic of interest
1307	Developing targeted client communication messages to pregnant women in Bangladesh: a qualitative study.	Pervin J and Sarker BK and Nu UT and Khatun F and Rahman AMQ and Venkateswaran M and Rahman A and FrÃ¸en JF and Friberg IK	BMC public health	No	Not topic of interest
1308	Distribution of wealth-stratified inequalities on maternal and child health parameters and influences of maternal-related factors on improvements in child health survival rate in Bangladesh.	Mahumud RA and Gow J and Sarker AR and Sultana M and Hossain G and Alam K	Journal of child health care : for professionals working with children in the hospital and community	No	Wrong year
1309	Content of antenatal care and perception about services provided by primary hospitals in Nepal: a convergent mixed methods study.	Acharya Y and James N and Thapa R and Naz S and Shrestha R and Tamang S	International journal for quality in health care : journal of the International Society for Quality in Health Care	No	Not topic of interest
1310	Does interviewer gender influence a mother's response to household surveys about maternal and child health in traditional settings? A qualitative study in Bihar, India.	Vollmer N and Singh M and Harshe N and Valadez JJ	PloS one	No	Not topic of interest
1311	Portable health clinic for sustainable care of mothers and newborns in rural Bangladesh.	Kikuchi K and Sato Y and Izukura R and Nishikitani M and Kato K and Morokuma S and Nessa M and Nohara Y and Yokota F and Ahmed A and Islam-Maruf R and Nakashima N	Computer methods and programs in biomedicine	No	Not topic of interest
1312	Factors contributing to farm-level productivity and household income generation in coastal Bangladesh's rice-based farming systems.	Emran SA and Krupnik TJ and Aravindakshan S and Kumar V and Pittelkow CM	PloS one	No	Not topic of interest
1313	Prevalence of neonatal near miss and associated factors in Nepal: a cross-sectional study.	Sushma R and Norhayati MN and Nik Hazlina NH	BMC pregnancy and childbirth	No	Not topic of interest
1314	Health insurance acceptance of female labour force: A special focus on reproductive health.	Ullah MA and Rose S and Ihsan A and Fatima B and Khan G	JPMA. The Journal of the Pakistan Medical Association	No	Not topic of interest
1315	Determining factors for the prevalence of depressive symptoms among postpartum mothers in lowland region in southern Nepal.	Singh DR and Sunuwar DR and Adhikari S and Singh S and Karki K	PloS one	No	Mental care
1316	Does choice of health care facility matter? Assessing out-of-pocket expenditure and catastrophic spending on emergency obstetric care in India.	Pradhan J and Behera S	Journal of biosocial science	No	Not topic of interest
1317	Pro-poor policies and improvements in maternal health outcomes in India.	Bhatia M and Dwivedi LK and Banerjee K and Bansal A and Ranjan M and Dixit P	BMC pregnancy and childbirth	No	Not topic of interest
1318	Establishing the practice of birth companion in labour ward of a tertiary care centre in India-a quality improvement initiative.	Bharti J and Kumari A and Zangmo R and Mathew S and Kumar S and Sharma AK	BMJ open quality	No	Not topic of interest
1319	Women's Perception of Male Involvement in Antenatal, Childbirth and Postnatal Care in Urban Slum Areas in Bangladesh: A Community-Based Cross-Sectional Study.	Zakaria M and Khan AKMZR and Ahmad MS and Cheng F and Xu J	Healthcare (Basel, Switzerland)	No	Not topic of interest
1320	Socioeconomic and psychological correlates of postpartum depression at 6Â months in Dhaka, Bangladesh.	Valdes V and Berens AE and Nelson CA 3rd	International journal of psychology : Journal international de psychologie	No	Mental care
1321	Pathways to service access for pre-eclampsia and eclampsia in rural Bangladesh: Exploring women's care-seeking.	Dempsey A and Sripad P and Sultana K and Kirk K and Hossain SMI and Warren C	PloS one	No	Maternal complication only
1322	Institutional deliveries in India's nine low performing states: levels, determinants and accessibility.	Saha R and Paul P	Global health action	No	Not topic of interest
1323	Prevalence and potential consequences of child labour in India and the possible impact of COVID-19 - a contemporary overview.	Kaur N and Byard RW	Medicine, science, and the law	No	Not topic of interest
1324	Complementary feeding practices and associated factors among children aged 6-23 months in Pakistan.	Ali M and Arif M and Shah AA	PloS one	No	Not topic of interest
1325	Analysis of maternal and newborn training curricula and approaches to inform future trainings for routine care, basic and comprehensive emergency obstetric and newborn care in the low- and middle-income countries: Lessons from Ethiopia and Nepal.	Sharma G and Molla YB and Budhathoki SS and Shibeshi M and Tariku A and Dhungana A and Bajracharya B and Mebrahtu GG and Adhikari S and Jha D and Mussema Y and Bekele A and Khadka N	PloS one	No	Not topic of interest
1326	Prevalence and determinants of antenatal common mental disorders among women in India: a systematic review and meta-analysis.	Kalra H and Tran TD and Romero L and Chandra P and Fisher J	Archives of women's mental health	No	Not topic of interest
1327	Quantifying the association of natal household wealth with women's early marriage in Nepal.	Marphatia AA and Saville NM and Manandhar DS and Cortina-Borja M and Wells JCK and Reid AM	PeerJ	No	Not topic of interest
1328	Influence of socio-demographic factors on coverage of full vaccination among children aged 12-23 months: a study in Indian context (2015-2016).	Islam T and Mandal S and Chouhan P	Human vaccines & immunotherapeutics	No	Not topic of interest
1329	Inequality, chronic undernutrition, maternity, and diabetes mellitus as the determinant of anemia among ever-married women in Bangladesh.	Islam GMR	BMC public health	No	Not topic of interest
1330	Who are dying and why? A case series study of maternal deaths in Nepal.	Karkee R and Tumbahangphe KM and Maharjan N and Budhathoki B and Manandhar D	BMJ open	No	Not topic of interest
1331	Maternal physical, socioeconomic, and demographic characteristics and childbirth complications in rural lowland Nepal: Applying an evolutionary framework to understand the role of phenotypic plasticity.	Wells JCK and Marphatia AA and Cortina-Borja M and Manandhar DS and Reid AM and Saville N	American journal of human biology : the official journal of the Human Biology Council	No	Not topic of interest
1332	Utilization of antenatal care services in a remote, tribal and hilly district of Himachal Pradesh: Challenges to access.	Purohit N	Journal of family medicine and primary care	No	Wrong demography
1333	Effect of wealth, social inequality, Mother's BMI, and education level on child malnutrition in India.	Prasad JB and Pezhhan A and Patil SH	Diabetes & metabolic syndrome	No	Not topic of interest
1334	Prevalence of unintended pregnancy and its associated factors: Evidence from six south Asian countries.	Sarder A and Islam SMS and Maniruzzaman and Talukder A and Ahammed B	PloS one	No	Not topic of interest
1335	Socio-demographic and environmental risk factors associated with multiple under-five child loss among mothers in Bangladesh.	Kabir R and Farag M and Lim HJ and Geda N and Feng C	BMC pediatrics	No	Not topic of interest
1336	Does family life education influence attitudes towards sexual and reproductive health matters among unmarried young women in India?	Tripathi N	PloS one	No	Not topic of interest
1337	Indoor Air Pollution (IAP) Traceable to Household Fuel Consumption and its Impact on Health.	Shakya S and Choosong T and Techato K and Gyawali K and Panthee B and Shrestha N and Dangal MR	Kathmandu University medical journal (KUMJ)	No	Not topic of interest
1338	Determinants of birth registration in India: Evidence from NFHS 2015-16.	Kumar K and Saikia N	PloS one	No	Not topic of interest
1339	Epidemiology of cerebral palsy in low- and middle-income countries: preliminary findings from an international multi-centre cerebral palsy register.	Jahan I and Muhit M and Hardianto D and Laryea F and Chhetri AB and Smithers-Sheedy H and McIntyre S and Badawi N and Khandaker G	Developmental medicine and child neurology	No	Not topic of interest
1340	Socio demographic determinants of BMI of Pakistani women: An evidence from PDHS (2017-18) using quantile regression analysis.	Kamal A and Ali AA and Irfan S	JPMA. The Journal of the Pakistan Medical Association	No	Not topic of interest
1341	Projecting the Impact of the COVID-19 Pandemic on Child Marriage.	Yukich J and Worges M and Gage AJ and Hotchkiss DR and Preaux A and Murray C and Cappa C	The Journal of adolescent health : official publication of the Society for Adolescent Medicine	No	Not topic of interest
1342	Creation of the gender-equitable school index for secondary schools using principal components analysis.	Bergenfeld I and Jackson EC and Yount KM	International health	No	Not topic of interest
1343	Population estimates and determinants of severe maternal thinness in India.	Choedon T and Sethi V and Chowdhury R and Bhatia N and Dinachandra K and Murira Z and Bhanot A and Baswal D and de Wagt A and Bhargava M and Meshram II and Babu GR and Kulkarni B and Divakar H and Jacob CM and Killeen SL and McAuliffe F and Alambusha R and Joe W and Hanson M	International journal of gynaecology and obstetrics: the official organ of the International Federation of Gynaecology and Obstetrics	No	Not topic of interest
1344	Heterogeneous Impacts of Interventions Aiming to Delay Girls' Marriage and Pregnancy Across Girls' Backgrounds and Social Contexts.	Makino M and Ngo TD and Psaki S and Amin S and Austrian K	The Journal of adolescent health : official publication of the Society for Adolescent Medicine	No	Not topic of interest
1345	Intersections between patient-provider communication and antenatal anxiety in a public healthcare setting in Pakistan.	Kazi AK and Rowther AA and Atif N and Nazir H and Atiq M and Zulfiqar S and Malik A and Surkan PJ	PloS one	No	Not topic of interest
1346	Employment and working conditions of nurses: where and how health inequalities have increased during the COVID-19 pandemic?	Llop-GironÃ©s A and VraÄar A and Llop-GironÃ©s G and Benach J and Angeli-Silva L and Jaimez L and Thapa P and Bhatta R and Mahindrakar S and Bontempo Scavo S and Nar Devi S and Barria S and Marcos Alonso S and JuliÃ M	Human resources for health	No	Not topic of interest
1347	Frequency of pregnant women who accept HIV screening using rapid detection test and factors associated with acceptance.	Khatoon A and Husain S and Husain S and Hussain S	International journal of STD & AIDS	No	Not topic of interest
1348	Factors contributing to the reduction in childhood stunting in Bangladesh: a pooled data analysis from the Bangladesh demographic and health surveys of 2004 and 2017-18.	Kumar P and Rashmi R and Muhammad T and Srivastava S	BMC public health	No	Not topic of interest
1349	How do women, men, and health providers perceive interventions to influence men's engagement in maternal and newborn health? A qualitative evidence synthesis.	Comrie-Thomson L and Gopal P and Eddy K and Baguiya A and Gerlach N and SauvÃ© C and Portela A	Social science & medicine (1982)	No	Not topic of interest
1350	Barriers to Institutional Delivery Services in Districts With the Lowest Institutional Delivery Coverage in Bhutan.	Gurung MS and Wangdi S and Lethro P and Tshomo T and Dema T and Pelzom D	Asia-Pacific journal of public health	No	Not topic of interest
1351	Change in full immunization inequalities in Indian children 12-23â€‰months: an analysis of household survey data.	Wahl B and Gupta M and Erchick DJ and Patenaude BN and Holroyd TA and Sauer M and Blunt M and Santosham M and Limaye RJ	BMC public health	No	Not topic of interest
1352	Multilevel geospatial analysis of factors associated with unskilled birth attendance in Ghana.	Bediako VB and Boateng ENK and Owusu BA and Dickson KS	PloS one	No	Not topic of interest
1353	Gender Segregation in Education: Evidence From Higher Secondary Stream Choice in India.	Sahoo S and Klasen S	Demography	No	Not topic of interest
1354	Mapping and situation analysis of basic WASH facilities at households in Bangladesh: Evidence from a nationally representative survey.	Ahmed MS and Islam MI and Das MC and Khan A and Yunus FM	PloS one	No	Not topic of interest
1355	Does socio-economic inequality exist in micro-nutrients supplementation among children aged 6-59â€‰months in India? Evidence from National Family Health Survey 2005-06 and 2015-16.	Srivastava S and Kumar S	BMC public health	No	Not topic of interest
1356	No one left behind: has the pursuit of FP2020's 120 million additional users goal left some women behind?	Farid S and Bremner J and Anderson E	Gates open research	No	Not topic of interest
1357	Contraception for married adolescents (15-19Â years) in India: insights from the National Family Health Survey-4 (NFHS-4).	Singh I and Shukla A and Thulaseedharan JV and Singh G	Reproductive health	No	Not topic of interest
1358	Identifying the causal effect of child marriage on unmet needs for modern contraception and unintended pregnancy in Nepal: a cross-sectional study using propensity score matching.	Sekine K and Carandang RR and Ong KIC and Tamang A and Jimba M	BMJ open	No	Not topic of interest
1359	Maternal Delivery at Home: Issues in India.	Ou CY and Yasmin M and Ussatayeva G and Lee MS and Dalal K	Advances in therapy	No	Inappropriate outcome measure
1360	Development of a brief psychological intervention for perinatal depression (BIND-P).	Ransing R and Kukreti P and Raghuveer P and Mahadevaiah M and Puri M and Pemde H and Karkal R and Patil S and Nirgude A and Kataria D and Sagvekar S and Deshpande SN	Asia-Pacific psychiatry : official journal of the Pacific Rim College of Psychiatrists	No	Not topic of interest
1361	Multilevel factors influencing contraceptive use and childbearing among adolescent girls in Bara district of Nepal: a qualitative study using the socioecological model.	Sekine K and Khadka N and Carandang RR and Ong KIC and Tamang A and Jimba M	BMJ open	No	Not topic of interest
1362	Status of medical physics education and training in AFOMP region.	Chougule A	Physical and engineering sciences in medicine	No	Not topic of interest
1363	Perinatal depression in Pakistan: A systematic review and meta-analysis.	Atif M and Halaki M and Raynes-Greenow C and Chow CM	Birth (Berkeley, Calif.)	No	Not topic of interest
1364	Differences in the socio-demographic determinants of undernutrition in children aged <5 years in urban and rural areas of Bangladesh measured by the Composite Index of Anthropometric Failure.	Chowdhury MRK and Khan HTA and Mondal MNI	Public health	No	Not topic of interest
1365	Harmful practices prevail despite legal knowledge: a mixed-method study on the paradox of child marriage in Bangladesh.	Akter S and Williams C and Talukder A and Islam MN and Escallon JV and Sultana T and Kapil N and Sarker M	Sexual and reproductive health matters	No	Not topic of interest
1366	Impact of Multiple Risk Factors on Vaccination Inequities: Analysis in Indian Infants Over 2 Decades.	Bettampadi D and Carlson BF and Mathew JL	American journal of preventive medicine	No	Not topic of interest
1367	Prevalence of and factors associated with anaemia in women of reproductive age in Bangladesh, Maldives and Nepal: Evidence from nationally-representative survey data.	Rahman MA and Rahman MS and Aziz Rahman M and Szymlek-Gay EA and Uddin R and Islam SMS	PloS one	No	Not topic of interest
1368	Use of Contraceptives among Adolescents: What Does Global Evidence Show and How Can Nepal Learn?	Shrestha DR and Bhadra R and Dangal G	Journal of Nepal Health Research Council	No	Not topic of interest
1369	Screening and management options for severe thinness during pregnancy in India.	Sethi V and Choedon T and Chowdhury R and Bhatia N and Dinachandra K and Murira Z and Bhanot A and Baswal D and de Wagt A and Bhargava M and Meshram II and Babu GR and Kulkarni B and Divakar H and Jacob CM and Killeen SL and McAuliffe F and Vergehese M and Ghosh S and Hanson M	International journal of gynaecology and obstetrics: the official organ of the International Federation of Gynaecology and Obstetrics	No	Not topic of interest
1370	Participatory learning and action cycles with women's groups to prevent neonatal death in low-resource settings: A multi-country comparison of cost-effectiveness and affordability.	Pulkki-BrÃ¤nnstrÃ¶m AM and Haghparast-Bidgoli H and Batura N and Colbourn T and Azad K and Banda F and Banda L and Borghi J and Fottrell E and Kim S and Makwenda C and Ojha AK and Prost A and Rosato M and Shaha SK and Sinha R and Costello A and Skordis J	Health policy and planning	No	Not topic of interest
1371	Factors associated with delayed initiation of breastfeeding in health facilities: secondary analysis of Bangladesh demographic and health survey 2014.	Raihana S and Alam A and Huda TM and Dibley MJ	International breastfeeding journal	No	Not topic of interest
1372	White Paper on Early Critical Care Services in Low Resource Settings.	Losonczy LI and Papali A and Kivlehan S and Calvello Hynes EJ and Calderon G and Laytin A and Moll V and Al Hazmi A and Alsabri M and Aryal D and Atua V and Becker T and Benzoni N and Dippenaar E and Duneant E and Girma B and George N and Gupta P and Jaung M and Hollong B and Kabongo D and Kruisselbrink RJ and Lee D and Maldonado A and May J and Osei-Ampofo M and Osman YO and Owoo C and Rouhani S…	Annals of global health	No	Not topic of interest
1373	Utilization of antenatal care services and its sociodemographic correlates in urban and rural areas in Delhi, India.	Rustagi R and Basu S and Garg S and Singh MM and Mala YM	European journal of midwifery	No	Inappropriate exposure
1374	Food insecurity during COVID-19 pandemic: A genuine concern for people from disadvantaged community and low-income families in Province 2 of Nepal.	Singh DR and Sunuwar DR and Shah SK and Sah LK and Karki K and Sah RK	PloS one	No	Not topic of interest
1375	Understanding transitions in farming systems and their effects on livestock rearing and smallholder livelihoods in Telangana, India.	Kuchimanchi BR and De Boer IJM and Ripoll-Bosch R and Oosting SJ	Ambio	No	Not topic of interest
1376	Implementation and Effectiveness of Nonspecialist-Delivered Interventions for Perinatal Mental Health in High-Income Countries: A Systematic Review and Meta-analysis.	Singla DR and Lawson A and Kohrt BA and Jung JW and Meng Z and Ratjen C and Zahedi N and Dennis CL and Patel V	JAMA psychiatry	No	Not topic of interest
1377	A review of postpartum hemorrhage in low-income countries and implications for strengthening health systems.	Borovac-Pinheiro A and Priyadarshani P and Burke TF	International journal of gynaecology and obstetrics: the official organ of the International Federation of Gynaecology and Obstetrics	No	Not topic of interest
1378	Knowledge, attitudes and experiences of self-harm and suicide in low-income and middle-income countries: protocol for a systematic review.	McPhillips R and Nafees S and Elahi A and Batool S and Krishna M and Krayer A and Huxley P and Chaudhry N and Robinson C	BMJ open	No	Not topic of interest
1379	Adolescent birth and child undernutrition: an analysis of demographic and health surveys in Bangladesh, 1996-2017.	Nguyen PH and Scott S and Khuong LQ and Pramanik P and Ahmed A and Rashid SF and Afsana K and Menon P	Annals of the New York Academy of Sciences	No	Not topic of interest
1380	"Our mothers do not tell us": a qualitative study of adolescent girls' perspectives on sexual and reproductive health in rural Nepal.	Tiwari A and Wu WJ and Citrin D and Bhatta A and Bogati B and Halliday S and Goldberg A and Khadka S and Khatri R and Kshetri Y and Rayamazi HJ and Sapkota S and Saud S and Thapa A and Vreeman R and Maru S	Sexual and reproductive health matters	No	Not topic of interest
1381	The Impact of the COVID-19 Pandemic on Pregnant Women with Perinatal Anxiety Symptoms in Pakistan: A Qualitative Study.	Rauf N and Zulfiqar S and Mumtaz S and Maryam H and Shoukat R and Malik A and Rowther AA and Rahman A and Surkan PJ and Atif N	International journal of environmental research and public health	No	Not topic of interest
1382	Use of Data to Understand the Social Determinants of Depression in Two Middle-Income Countries: the 3-D Commission.	Thapa B and Torres I and Koya SF and Robbins G and Abdalla SM and Arah OA and Weeks WB and Zhang L and Asma S and Morales JV and Galea S and Rhee K and Larson HJ	Journal of urban health : bulletin of the New York Academy of Medicine	No	Not topic of interest
1383	Bilateral severe microphthalmos with bilateral colobomatus orbitopalpebral cyst: accessibility of speciality eye-care and rehabilitation services in low and middle-income countries.	Suman S and Kumar A and Rathod HU and Yadav T	BMJ case reports	No	Not topic of interest
1384	Prevalence and factors associated with triple burden of malnutrition among mother-child pairs in India: a study based on National Family Health Survey 2015-16.	Kumar P and Chauhan S and Patel R and Srivastava S and Bansod DW	BMC public health	No	Not topic of interest
1385	Novel coronavirus pathogen in humans and animals: an overview on its social impact, economic impact, and potential treatments.	Akter R and Rahman MH and Bhattacharya T and Kaushik D and Mittal V and Parashar J and Kumar K and Kabir MT and Tagde P	Environmental science and pollution research international	No	Not topic of interest
1386	Economic burden of out-of-pocket expenditure, productivity cost during pregnancy and COVID-19 impact on household economy in a cohort of pregnant women in Anuradhapura District, Sri Lanka; A study protocol.	Gunarathne SP and Wickramasinghe ND and Agampodi TC and Prasanna IR and Agampodi SB	F1000Research	No	Not topic of interest
1387	Understanding labour market disruptions and job losses amidst COVID-19.	Mamgain RP	Journal of social and economic development	No	Not topic of interest
1388	COVID-19 and child marriage in Bangladesh: emergency call to action.	Hossain MJ and Soma MA and Bari MS and Emran TB and Islam MR	BMJ paediatrics open	No	Not topic of interest
1389	Older adults with non-communicable chronic conditions and their health care access amid COVID-19 pandemic in Bangladesh: Findings from a cross-sectional study.	Mistry SK and Ali ARMM and Yadav UN and Ghimire S and Hossain MB and Das Shuvo S and Saha M and Sarwar S and Nirob MMH and Sekaran VC and Harris MF	PloS one	No	Not topic of interest
1390	Prevalence of intimate partner violence among pregnant women attending a public sector hospital in Bengaluru, southern India.	Nath A and Venkatesh S and Vindhya J and Balan S and Metgud CS	The National medical journal of India	No	Not topic of interest
1391	Role of community engagement in maternal health in rural Pakistan: Findings from the CLIP randomized trial.	Hoodbhoy Z and Sheikh SS and Qureshi R and Memon J and Raza F and Kinshella MW and Bone JN and Vidler M and Sharma S and Payne BA and Magee LA and von Dadelszen P and Bhutta ZA	Journal of global health	No	Not topic of interest
1392	Reducing admission hypothermia in newborns at a tertiary care NICU of northern India: A quality improvement study.	Patodia J and Mittal J and Sharma V and Verma M and Rathi M and Kumar N and Jain R and Goyal A	Journal of neonatal-perinatal medicine	No	Not topic of interest
1393	Socioeconomic inequalities in effective service coverage for reproductive, maternal, newborn, and child health: a comparative analysis of 39 low-income and middle-income countries.	Anindya K and Marthias T and Vellakkal S and Carvalho N and Atun R and Morgan A and Zhao Y and Hulse ES and McPake B and Lee JT	EClinicalMedicine	No	Not topic of interest
1394	Effect of Women's and Partners' Education on Maternal Health-care Services Utilization in Five Empowered Action Group States of India: An analysis of 13,443 Women of Reproductive Age.	Yadav AK and Sahni B and Kumar D and Bala K and Kalotra A	International journal of applied & basic medical research	No	Not topic of interest
1395	Global value chains, technological progress, and environmental pollution: Inequality towards developing countries.	Wang S and He Y and Song M	Journal of environmental management	No	Not topic of interest
1396	COVID-19 and the Paris Agreement target: A CGE analysis of alternative economic recovery scenarios for India.	Pradhan BK and Ghosh J	Energy economics	No	Not topic of interest
1397	Does Digital Literacy Empower Adolescent Girls in Low- and Middle-Income Countries: A Systematic Review.	Meherali S and Rahim KA and Campbell S and Lassi ZS	Frontiers in public health	No	Not topic of interest
1398	Role of social network in decision making for increasing uptake and continuing use of long acting reversible (LARC) methods in Pakistan.	Sarfraz M and Hamid S and Rawstorne P and Ali M and Jayasuriya R	Reproductive health	No	Not topic of interest
1399	Hypothermia for moderate or severe neonatal encephalopathy in low-income and middle-income countries (HELIX): a randomised controlled trial in India, Sri Lanka, and Bangladesh.	Thayyil S and Pant S and Montaldo P and Shukla D and Oliveira V and Ivain P and Bassett P and Swamy R and Mendoza J and Moreno-Morales M and Lally PJ and Benakappa N and Bandiya P and Shivarudhrappa I and Somanna J and Kantharajanna UB and Rajvanshi A and Krishnappa S and Joby PK and Jayaraman K and Chandramohan R and Kamalarathnam CN and Sebastian M and Tamilselvam IA and Rajendran UD and Soundr…	The Lancet. Global health	No	Not topic of interest
1400	Testing the regional Convergence Hypothesis for the progress in health status in India during 1980-2015.	Siddiqui MZ and Goli S and Rammohan A	Journal of biosocial science	No	Not topic of interest
1401	Urban health and nutrition day or only immunisation day? barriers and bottlenecks in implementing Urban health and nutrition day in an Urban primary health centre of Nagpur, Central India.	Banerjee S and Selvaraj K and Bandyopadhyay K and Firdous Khan M and Bisen T and Deshmukh P	Journal of mother and child	No	Not topic of interest
1402	Association of Household Food Insecurity with Nutritional Status and Mental Health of Pregnant Women in Rural Bangladesh.	Hasan SMT and Hossain D and Ahmed F and Khan MA and Begum F and Ahmed T	Nutrients	No	Not topic of interest
1403	Checklist to aid young physicians managing obstetric emergencies in rural India: a quality improvement initiative.	Puntambekar V and Sharma AK and Yadav K and Kumar R	BMJ open quality	No	Not topic of interest
1404	A predictive analysis on the risk of peste des petits ruminants in livestock in the Trans-Himalayan region and validation of its transboundary transmission paths.	Zeng Z and Gao S and Wang HN and Huang LY and Wang XL	PloS one	No	Not topic of interest
1405	Associated Factors for Dropout of First Vs Third Doses of Diphtheria Tetanus Pertussis (DPT) Vaccination in Nepal.	Thapa K and Adhikary P and Faruquee MH and Suwal BR	Advances in preventive medicine	No	Not topic of interest
1406	Effect of sunflower seed oil emollient therapy on newborn infant survival in Uttar Pradesh, India: A community-based, cluster randomized, open-label controlled trial.	Kumar A and Mishra S and Singh S and Ashraf S and Kan P and Ghosh AK and Kumar A and Krishna R and Stevenson DK and Tian L and Elias PM and Darmstadt GL and Kumar V	PLoS medicine	No	Not topic of interest
1407	Gender differences in experiencing coronavirus-triggered economic hardship: Evidence from four developing countries.	Hossain M	Research in social stratification and mobility	No	Not topic of interest
1408	The Crisis of Extreme Inequality in India.	Anand I and Thampi A	The Indian journal of labour economics : the quarterly journal of the Indian Society of Labour Economics	No	Not topic of interest
1409	Risk Factors of Neonatal Sepsis in Neonatal Intensive Care Unit (NICU) of Mymensingh Medical College Hospital.	Amin SE and Islam MN and Choudhury FH and Ahmad F and Fatematuzzaman FN and Hussain FB and Zarin I and Khan NI	Mymensingh medical journal : MMJ	No	Not topic of interest
1410	Women's experiences of marital rape and sexual violence within marriage in India: evidence from service records.	Deosthali PB and Rege S and Arora S	Sexual and reproductive health matters	No	Not topic of interest
1411	Predictors of Prenatal Depression: A Cross-Sectional Study in Rural Pakistan.	Khan R and Waqas A and Mustehsan ZH and Khan AS and Sikander S and Ahmad I and Jamil A and Sharif M and Bilal S and Zulfiqar S and Bibi A and Rahman A	Frontiers in psychiatry	No	Not topic of interest
1412	Do Women in Nepal Like Playing a Mobile Game? MANTRA: A Mobile Gamified App for Improving Healthcare Seeking Behavior in Rural Nepal.	Kayastha R and Mueller S and Yadav P and Kelman I and Boscor A and Saville N and Arjyal A and Baral S and Fordham M and Hearn G and Kostkova P	Frontiers in public health	No	Not topic of interest
1413	Expectations and experiences of women regarding maternal healthcare services in Pakistan: challenges and lessons to be learnt.	Malik M and Prescott K and Khalid M and Hashmi A and Kiani A	Journal of pharmaceutical policy and practice	No	Not topic of interest
1414	Scoping Review on the Impact of Outbreaks on Sexual and Reproductive Health Services: Proposed Frameworks for Pre-, Intra-, and Postoutbreak Situations.	Azmat SK and Ali M and Siddiqui FJ and Tirmizi SFA and Kiarie J	BioMed research international	No	Not topic of interest
1415	Obstetric neonatal emergency simulation workshops in remote and regional South India: a qualitative evaluation.	Zhong B and Sarkar M and Menon N and Devi S and Budanoor JK and Beerappa N and Malhotra A and Kumar A	Advances in simulation (London, England)	No	Not topic of interest
1416	Can health information through mobile phones close the divide in health behaviours among the marginalised? An equity analysis of Kilkari in Madhya Pradesh, India.	Mohan D and Scott K and Shah N and Bashingwa JJH and Chakraborty A and Ummer O and Godfrey A and Dutt P and Chamberlain S and LeFevre AE	BMJ global health	No	Not topic of interest
1417	Wasting and Associated Factors among Children under 5 Years in Five South Asian Countries (2014-2018): Analysis of Demographic Health Surveys.	Wali N and E Agho K and Renzaho AMN	International journal of environmental research and public health	No	Not topic of interest
1418	Differential and Determinants of Neonatal Mortality: A Comparative Study in Northern and Southern Regions of India.	Patel KK and Kumar M	Indian journal of community medicine : official publication of Indian Association of Preventive & Social Medicine	No	Not topic of interest
1419	Prevalence of hypertension in pregnancy and its associated factors among women attending antenatal clinics in Bengaluru.	Nath A and Sheeba B and Sisira R and Metgud CS	Journal of family medicine and primary care	No	Not topic of interest
1420	Effect of mode of administration on Edinburgh Postnatal Depression Scale in the South Indian population: A comparative study on self-administered and interviewer-administered scores.	Badiya PK and Siddabattuni S and Dey D and Hiremath AC and Nalam RL and Srinivasan V and Vaitheswaran S and Ganesh A and Prabhakar Y and Ramamurthy SS	Asian journal of psychiatry	No	Not topic of interest
1421	How the coronavirus disease 2019 pandemic is impacting sexual and reproductive health and rights and response: Results from a global survey of providers, researchers, and policy-makers.	Endler M and Al-Haidari T and Benedetto C and Chowdhury S and Christilaw J and El Kak F and Galimberti D and Garcia-Moreno C and Gutierrez M and Ibrahim S and Kumari S and McNicholas C and Mostajo Flores D and Muganda J and Ramirez-Negrin A and Senanayake H and Sohail R and Temmerman M and Gemzell-Danielsson K	Acta obstetricia et gynecologica Scandinavica	No	Not topic of interest
1422	Access to female contraceptives by Rohingya refugees, Bangladesh.	Khan MN and Islam MM and Rahman MM and Rahman MM	Bulletin of the World Health Organization	No	Not topic of interest
1423	Risk factors of postpartum depression.	Dubey A and Chatterjee K and Chauhan VS and Sharma R and Dangi A and Adhvaryu A	Industrial psychiatry journal	No	Not topic of interest
1424	Perinatal Mental Health Care for Women With Severe Mental Illness During the COVID-19 Pandemic in India-Challenges and Potential Solutions Based on Two Case Reports.	Nagendrappa S and Vinod P and Pai NM and Ganjekar S and Desai G and Kishore MT and Thippeswamy H and Vaiphei K and Chandra PS	Frontiers in global women's health	No	Not topic of interest
1425	The parental perspective of thalassaemia in Bangladesh: lack of knowledge, regret, and barriers.	Hossain MS and Mahbub Hasan M and Petrou M and Telfer P and Mosabbir AA	Orphanet journal of rare diseases	No	Not topic of interest
1426	Birth registration in India: Are wealth inequities decreasing?	Bhatia A and Kim R and Subramanian SV	SSM - population health	No	Not topic of interest
1427	Prevalence and risk factors for maternal mortality at a tertiary care centre in Eastern Nepal- retrospective cross sectional study.	Sitaula S and Basnet T and Agrawal A and Manandhar T and Das D and Shrestha P	BMC pregnancy and childbirth	No	Not topic of interest
1428	Preparing for parenthood: developing a life-skills and socioemotional health program for young married couples in rural Pakistan.	Atif N and Rahman A and Huma ZE and Hamdani SU	Global health action	No	Not topic of interest
1429	Barriers to seeking post-abortion care in Paktika Province, Afghanistan: a qualitative study of clients and community members.	Perera SM and Achakzai H and Giuffrida MM and Kulkarni MJ and Nagle DC and Wali MK and Casey SE	BMC women's health	No	Not topic of interest
1430	Effect of Preconception Care Intervention on Maternal Nutritional Status and Birth Outcome in a Low-Resource Setting: Proposal for a Nonrandomized Controlled Trial.	Swain D and Begum J and Parida SP	JMIR research protocols	No	Not topic of interest
1431	The Barrier to Contraceptive Use among Multiparous Women in Indonesia.	Wulandari RD and Laksono AD and Matahari R	Indian journal of community medicine : official publication of Indian Association of Preventive & Social Medicine	No	Not topic of interest
1432	Cost of hospital care of women with postpartum haemorrhage in India, Kenya, Nigeria and Uganda: a financial case for improved prevention.	Theunissen F and Cleps I and Goudar S and Qureshi Z and Owa OO and Mugerwa K and Piaggio G and GÃ¼lmezoglu AM and Nakalembe M and Byamugisha J and Osoti A and Mandeep S and Poriot T and Gwako G and Vernekar S and Widmer M	Reproductive health	No	Not topic of interest
1433	"Now You Have Become Doctors": Lady Health Workers' Experiences Implementing an mHealth Application in Rural Pakistan.	Kinshella MW and Sheikh S and Bawani S and La M and Sharma S and Vidler M and Magee LA and von Dadelszen P and Bhutta Z and Qureshi RN and Payne BA	Frontiers in global women's health	No	Not topic of interest
1434	Effects of antibiotic resistance, drug target attainment, bacterial pathogenicity and virulence, and antibiotic access and affordability on outcomes in neonatal sepsis: an international microbiology and drug evaluation prospective substudy (BARNARDS).	Thomson KM and Dyer C and Liu F and Sands K and Portal E and Carvalho MJ and Barrell M and Boostrom I and Dunachie S and Farzana R and Ferreira A and Frayne F and Hassan B and Jones E and Jones L and Mathias J and Milton R and Rees J and Chan GJ and Bekele D and Mahlet A and Basu S and Nandy RK and Saha B and Iregbu K and Modibbo F and Uwaezuoke S and Zahra R and Shirazi H and Syed NU and Mazarat…	The Lancet. Infectious diseases	No	Not topic of interest
1435	What we know and don't know: a mapping review of available evidence, and evidence gaps, on adolescent sexual and reproductive health in Bangladesh.	Williams A and Hasan AS and Hussain MM and Ruwanpura E and Doraiswamy S and Crosbie C and Zaman SB and Hoque DME	Sexual and reproductive health matters	No	Not topic of interest
1436	Prevalence and Determinants of Early Initiation (EI), Exclusive Breastfeeding (EBF), and Prelacteal Feeding among Children Aged 0-24 Months in Slums of Pune City, in Maharashtra.	Jeyakumar A and Jungari S and Nair R and Menon P and Babar P and Bhushan B and Yogita H and Ali J and Saddichha M and Bhagyashree M and Monika P and Sakshi S	Ecology of food and nutrition	No	Not topic of interest
1437	Coping with migration-related stressors - a qualitative study of Nepali male labour migrants.	Mak J and Zimmerman C and Roberts B	BMC public health	No	Not topic of interest
1438	Findings from a context specific accreditation assessment at 38 public midwifery education institutions in Bangladesh.	Bogren M and Banu A and Parvin S and Chowdhury M and Erlandsson K	Women and birth : journal of the Australian College of Midwives	No	Not topic of interest
1439	Antimicrobial Prescribing during Infant Hospital Admissions in a Birth Cohort in Dhaka, Bangladesh.	Boone K and Morris SK and Doshi S and Black J and Mohsin M and Ahmed T and Al Mahmud A and Roth DE	Journal of tropical pediatrics	No	Not topic of interest
[truncated: 2,849 more rows]
