# Supplementary material for: Socioeconomic inequalities in access to maternal healthcare in South-Asian countries: A systematic review
Source: PLoS One. 2025 Jun 17;20(6):e0326130. doi: 10.1371/journal.pone.0326130 (PMC12173378; doi:10.1371/journal.pone.0326130)
Supplement: S2 Table — (XLSX) [file pone.0326130.s006.xlsx]

## Sheet: Sheet1
Name of Data Extractors	Date of Data Extraction	Title	Authors	Year	Study Eligibility
Ishrat Binte Aftab	2023-12-08	Antenatal care: provision and inequality in rural north India.	Pallikadavath S and Foss M and Stones RW	2004	Yes
Ishrat Binte Aftab	2023-12-08	The tremendous cost of seeking hospital obstetric care in Bangladesh.	Afsana K	2004	Yes
Ishrat Binte Aftab	2023-12-08	Getting women to hospital is not enough: a qualitative study of access to emergency obstetric care in Bangladesh.	Pitchforth E and van Teijlingen E and Graham W and Dixon-Woods M and Chowdhury M	2006	Yes
Ishrat Binte Aftab	14/8/2023	Utilisation of postnatal care among rural women in Nepal.	Dhakal S and Chapman GN and Simkhada PP and van Teijlingen ER and Stephens J and Raja AE	2007	Yes
Ishrat Binte Aftab	14/8/2023	Women's autonomy and pregnancy care in rural India: a contextual analysis	Mistry R and Galal O and Lu M	2009	Yes
Ishrat Binte Aftab	15/8/2023	Skilled care at birth among rural women in Nepal: practice and challenges.	Dhakal S and van Teijlingen E and Raja EA and Dhakal KB	2011	Yes
Ishrat Binte Aftab	15/8/2023	Socio-economic inequalities in the use of postnatal care in India.	Singh A and Padmadas SS and Mishra US and Pallikadavath S and Johnson FA and Matthews Z	2012	Yes
Ishrat Binte Aftab	15/8/2023	Economic empowerment of women and utilization of maternal delivery care in bangladesh.	Dalal K and Shabnam J and Andrews-Chavez J and MÃ¥rtensson LB and Timpka T	2012	Yes
Ishrat Binte Aftab	17/8/2023	Antenatal and obstetric care in Afghanistan--a qualitative study among health care receivers and health care providers.	Rahmani Z and Brekke M	2013	Yes
Ishrat Binte Aftab	17/8/2023	Urban poverty and utilization of maternal and child health care services in India.	Prakash R and Kumar A	2013	Yes
Ishrat Binte Aftab	18/8/2023	Equity in reproductive and maternal health services in Bangladesh.	Zere E and Suehiro Y and Arifeen A and Moonesinghe L and Chanda SK and Kirigia JM	2013	Yes
Tisha Chakma	13/8/2023	Factors associated with the use and quality of antenatal care in Nepal: a population-based study using the demographic and health survey data.	Joshi C and Torvaldsen S and Hodgson R and Hayen A	2014	Yes
Tisha Chakma	13/8/2023	Barriers in Utilization of Maternal Health Care Services: Perceptions of Rural Women in Eastern Nepal.	Lama S and Krishna AK	2014	Yes
Tisha Chakma	14/8/2023	Improving maternal health in Pakistan: toward a deeper understanding of the social determinants of poor women's access to maternal health services.	Mumtaz Z and Salway S and Bhatti A and Shanner L and Zaman S and Laing L and Ellison GT	2014	Yes
Tisha Chakma	16/8/2023	Factors associated with the utilisation of postnatal care services among the mothers of Nepal: analysis of Nepal demographic and health survey 2011.	Khanal V and Adhikari M and Karkee R and Gavidia T	2014	Yes
Tisha Chakma	16/8/2023	The constraints of distance and poverty on institutional deliveries in Pakistan: evidence from georeference-linked data.	Jain AK and Sathar ZA and ul Haque M	2015	Yes
Tisha Chakma	16/8/2023	Residual Barriers for Utilization of Maternal and Child Health Services: Community Perceptions From Rural Pakistan.	Memon Z and Zaidi S and Riaz A	2015	Yes
Tisha Chakma	16/8/2023	Individual and Area Level Factors Associated with Prenatal, Delivery, and Postnatal Care in Pakistan.	Budhwani H and Hearld KR and Harbison H	2015	Yes
Tisha Chakma	17/8/2023	Inequality of the use of skilled birth assistance among rural women in Bangladesh: facts and factors.	Kamal SM and Hassan CH and Kabir MA	2015	Yes
Tisha Chakma	18/8/2023	Paternal Factors and Inequity Associated with Access to Maternal Health Care Service Utilization in Nepal: A Community Based Cross-Sectional Study.	Bhatta DN and Aryal UR	2015	Yes
Tisha Chakma	18/8/2023	Access to comprehensive emergency obstetric and newborn care facilities in three rural districts of Sindh province, Pakistan.	Ansari MS and Manzoor R and Siddiqui N and Ahmed AM	2015	Yes
Tisha Chakma	19/8/2023	Staff perspectives of barriers to women accessing birthing services in Nepal: a qualitative study.	Milne L and van Teijlingen E and Hundley V and Simkhada P and Ireland J	2015	Yes
Tisha Chakma	19/8/2023	Factors associated with utilization of antenatal care services in Balochistan province of Pakistan: An analysis of the Multiple Indicator Cluster Survey (MICS) 2010.	Ghaffar A and Pongponich S and Ghaffar N and Mehmood T	2015	Yes
Tisha Chakma	19/8/2023	Equity in utilization of health care services: Perspective of pregnant women in southern Odisha, India.	Mahapatro M	2015	Yes
Ishrat Binte Aftab	19/8/2023	Utilization of maternal health care services and their determinants in Karnataka State, India.	Vidler M and Ramadurg U and Charantimath U and Katageri G and Karadiguddi C and Sawchuck D and Qureshi R and Dharamsi S and Joshi A and von Dadelszen P and Derman R and Bellad M and Goudar S and Mallapur A	2016	Yes
Ishrat Binte Aftab	20/8/2023	Progress in the utilization of antenatal and delivery care services in Bangladesh: where does the equity gap lie?	Pulok MH and Sabah MN and Uddin J and Enemark U	2016	Yes
Ishrat Binte Aftab	22/8/2023	Disparity in maternal, newborn and child health services in high focus states in India: a district-level cross-sectional analysis.	Awasthi A and Pandey CM and Chauhan RK and Singh U	2016	Yes
Ishrat Binte Aftab	22/8/2023	Qualitative exploration of facilitating factors and barriers to use of antenatal care services by pregnant women in urban and rural settings in Pakistan.	Nisar YB and Aurangzeb B and Dibley MJ and Alam A	2016	Yes
Ishrat Binte Aftab	22/8/2023	Coverage and inequalities in maternal and child health interventions in Afghanistan.	Akseer N and Bhatti Z and Rizvi A and Salehi AS and Mashal T and Bhutta ZA	2016	Yes
Ishrat Binte Aftab	22/8/2023	Women's Autonomy and Skilled Attendance During Pregnancy and Delivery in Nepal.	Kc S and Neupane S	2016	Yes
Ishrat Binte Aftab	25/8/2023	Factors associated with the utilization of institutional delivery services in Bangladesh.	Yaya S and Bishwajit G and Ekholuenetale M	2017	Yes
Ishrat Binte Aftab	26/8/2023	Towards an understanding of the multilevel factors associated with maternal health care utilization in Uttar Pradesh, India	Sridharan, Sanjeev and Dey, Arnab and Seth, Aparna and Ch and urkar, Dharmendra and Singh, Kultar and Hay, Katherine and Gibson, Rachael	2017	Yes
Ishrat Binte Aftab	26/8/2023	Socioeconomic Determinants of the Utilization of Antenatal Care and Child Vaccination in India.	Zuhair M and Roy RB	2017	Yes
Ishrat Binte Aftab	26/8/2023	Barriers associated with care-seeking for institutional delivery among rural women in three provinces in Afghanistan.	Higgins-Steele A and Burke J and Foshanji AI and Farewar F and Naziri M and Seddiqi S and Edmond KM	2018	Yes
Ishrat Binte Aftab	26/8/2023	Inequities in Antenatal Care, and Individual and Environmental Determinants of Utilization at National and Sub-national Level in Pakistan: A Multilevel Analysis.	Sahito A and Fatmi Z	2018	Yes
Ishrat Binte Aftab	27/8/2023	Socioeconomic inequality in maternal healthcare: An analysis of regional variation in Bangladesh.	Pulok MH and Uddin J and Enemark U and Hossin MZ	2018	Yes
Ishrat Binte Aftab	27/8/2023	Correlates of continuum of maternal health services among Nepalese women: Evidence from Nepal Multiple Indicator Cluster Survey.	Chalise B and Chalise M and Bista B and Pandey AR and Thapa S	2019	Yes
Ishrat Binte Aftab	28/8/2023	Antenatal care and skilled birth attendance in Bangladesh are influenced by female education and family affordability: BDHS 2014.	Bhowmik J and Biswas RK and Woldegiorgis M	2019	Yes
Ishrat Binte Aftab	28/8/2023	Measuring quality of antenatal care: a secondary analysis of national survey data from India.	Singh L and Dubey R and Singh S and Goel R and Nair S and Singh PK	2019	Yes
Ishrat Binte Aftab	2023-01-09	Current status and determinants of maternal healthcare utilization in Afghanistan: Analysis from Afghanistan Demographic and Health Survey 2015.	Mumtaz S and Bahk J and Khang YH	2019	Yes
Ishrat Binte Aftab	2023-02-09	Factors associated with antenatal care visits in Afghanistan: secondary analysis of Afghanistan Demographic and Health Survey 2015.	Azimi MW and Yamamoto E and Saw YM and Kariya T and Arab AS and Sadaat SI and Farzad F and Hamajima N	2019	Yes
Ishrat Binte Aftab	2023-02-09	Individual and community level factors associated with health facility delivery: A cross sectional multilevel analysis in Bangladesh.	Huda TM and Chowdhury M and El Arifeen S and Dibley MJ	2019	Yes
Ishrat Binte Aftab	2023-02-09	Dimensions of women's empowerment on access to skilled delivery services in Nepal.	Khatiwada J and Muzembo BA and Wada K and Ikeda S	2020	Yes
Ishrat Binte Aftab	2023-03-09	Factors associating different antenatal care contacts of women: A cross-sectional analysis of Bangladesh demographic and health survey 2014 data.	Chanda SK and Ahammed B and Howlader MH and Ashikuzzaman M and Shovo TE and Hossain MT	2020	Yes
Tisha Chakma	2023-06-09	Equity in coverage of maternal and newborn care in India: evidence from a nationally representative survey.	Krishnamoorthy Y and Majella MG and Rajaa S	2020	Yes
Tisha Chakma	2023-06-09	Factors influencing place of delivery: Evidence from three south-Asian countries.	Rahman MA and Rahman MA and Rawal LB and Paudel M and Howlader MH and Khan B and Siddiquee T and Rahman A and Sarkar A and Rahman MS and Botlero R and Islam SMS	2021	Yes
Tisha Chakma	2023-06-09	Afghan women's empowerment and antenatal care utilization: a population-based cross-sectional study.	Yeo S and Bell M and Kim YR and AlaofÃ¨ H	2022	Yes
Tisha Chakma	2023-06-09	Socioeconomic correlates of Adequate Maternal Care in Bangladesh: Analysis of the Bangladesh Demographic and Health Survey 2017-18.	Methun MIH and Haq I and Uddin MSG and Rahman A and Islam S and Hossain MI and Ume SS and Habib MJ and Roy S	2022	Yes
Ishrat Binte Aftab	2024-04-26	Inequalities in adequate maternal healthcare opportunities: evidence from Bangladesh Demographic and Health Survey 2017-2018.	Methun MIH and Ahinkorah BO and Roy S and Okyere J and Hossain MI and Haq I and Ume SS and Kamrul Hasan M	2023	Yes
Ishrat Binte Aftab	2024-04-26	Factors associated with underutilization of antenatal care in India: Results from 2019-2021 National Family Health Survey.	Thakkar N and Alam P and Saxena D	2023	Yes
Ishrat Binte Aftab	2024-04-27	Comparison of inequality in utilization of maternal healthcare services between Bangladesh and Pakistan: evidence from the demographic health survey 2017-2018.	Misu F and Alam K	2023	Yes
Ishrat Binte Aftab	2024-04-27	Comparison of inequality in utilization of postnatal care services between Bangladesh and Pakistan: Evidence from the Demographic and Health Survey 2017-2018.	Misu F and Alam K	2023	Yes
Tisha Chakma	2024-04-27	Contents of antenatal care services in Afghanistan: findings from the national health survey 2018.	Stanikzai MH and Tawfiq E and Jafari M and Wasiq AW and Seddiq MK and Currie S and Sayam H and Baray AH and Saeedzai SA	2023	Yes
Tisha Chakma	2024-04-28	Determinants of institutional delivery service utilization in Nepal.	Thapa B and Karki A and Sapkota S and Hu Y	2023	Yes
Tisha Chakma	2024-04-28	Factors affecting practices of recently delivered women on maternal and neonatal health care in selected rural areas of Bangladesh.	Jannat Z and Ali MW and Alam N and Uddin MJ	2023	Yes
